# Supplementary material for: Quantifying Climatological Ranges and Anomalies for Pacific Coral Reef Ecosystems
Source: PLoS One. 2013 Apr 18;8(4):e61974. doi: 10.1371/journal.pone.0061974 (PMC3630142; doi:10.1371/journal.pone.0061974)
Supplement: Table S1 — Summary table of climatological range limits and long-term means for SST, wave energy, chlorophyll-a and irradiance. Values are presented for each of the 41 islands and atolls that comprise the coral reef ecosystems of the U.S. Pacific. Please see methods section in main text for more information pertaining to island- and atoll-scale climatology metric development. (XLSX) [file pone.0061974.s005.xlsx]

## Sheet: Sheet1
					Sea Surface Temperature (°C)									Wave Energy (kW m-1)									Chlorophyll-a (mg m-3)									Irradiance (Einsteins m-2 d-1)
Island Code	Island	Region	Latitude	Longitude	Upper Climatological Limit	Standard Deviation	Standard Error	Long-term Mean	Standard Deviation	Standard Error	Lower Climatological Limit	Standard Deviation	Standard Error	Upper Climatological Limit	Standard Deviation	Standard Error	Long-term Mean	Standard Deviation	Standard Error	Lower Climatological Limit	Standard Deviation	Standard Error	Upper Climatological Limit	Standard Deviation	Standard Error	Long-term Mean	Standard Deviation	Standard Error	Lower Climatological Limit	Standard Deviation	Standard Error	Upper Climatological Limit	Standard Deviation	Standard Error	Long-term Mean	Standard Deviation	Standard Error	Lower Climatological Limit	Standard Deviation	Standard Error
KUR	Kure	Northwestern Hawaiian	28.4234	-178.331	26.44	0.53	0.106	23.1334	2.79194	0.0774346	18.98	0.89	0.178	370.18	274.972	73.4892	45.508	59.9511	0.840803	5.43979	1.14425	0.305813	0.206258	0.114545	0.0362224	0.0948711	0.0565988	0.00278168	0.05526	0.0177986	0.00562843	55.6183	2.2185	0.701552	39.2653	12.1656	0.60155	21.8625	2.64488	0.836386
MID	Midway	Northwestern Hawaiian	28.2269	-177.38	26.43	0.52	0.104	23.185	2.71337	0.0752553	19.31	1.06	0.212	367.425	268.449	71.7461	45.8011	60.2747	0.845341	5.54136	1.91867	0.512786	0.18744	0.0625242	0.0197719	0.0910866	0.0445573	0.00218987	0.0529982	0.00779029	0.00246351	55.9366	1.56916	0.496211	39.3677	12.2261	0.604543	21.7769	3.16041	0.999408
PHR	Pearl & Hermes	Northwestern Hawaiian	27.8563	-175.847	26.62	0.48	0.096	23.4523	2.66373	0.0738787	19.69	1.24	0.248	364.45	255.696	68.3377	46.0951	60.6562	0.850692	5.60121	1.9373	0.517766	0.174058	0.0585278	0.0185081	0.117243	0.0396918	0.00195075	0.0822672	0.0253072	0.00800283	55.2671	3.87194	1.22442	39.6664	11.8492	0.585906	21.6458	2.95204	0.933518
LIS	Lisianski	Northwestern Hawaiian	26.0092	-173.95	26.91	0.36	0.072	24.4985	2.15183	0.0596811	21.33	0.92	0.184	308.265	227.66	60.8448	42.0123	50.5957	0.709595	6.12819	1.57559	0.421095	0.128388	0.0442021	0.0139779	0.0951843	0.0306242	0.0015051	0.0653843	0.0206181	0.00652001	55.9041	2.52279	0.797777	41.3167	11.1035	0.549031	24.7976	3.39819	1.0746
LAY	Laysan	Northwestern Hawaiian	25.7758	-171.732	26.78	0.41	0.082	24.4958	2.04359	0.056679	21.53	0.96	0.192	312.451	206.05	55.0693	42.2588	50.9965	0.715217	6.3164	2.08941	0.558419	0.11179	0.0376488	0.0119056	0.0760651	0.0254764	0.00125209	0.0573706	0.0103841	0.00328373	55.4354	2.89935	0.916855	41.4585	11.0757	0.547658	24.8554	4.30314	1.36077
MAR	Maro Reef	Northwestern Hawaiian	25.4141	-170.579	26.83	0.41	0.082	24.6106	1.96366	0.0544622	21.73	0.97	0.194	285.995	189.995	50.7784	40.5585	46.888	0.657596	6.53558	1.88813	0.504624	0.15087	0.0384824	0.0121692	0.104732	0.0374232	0.00183925	0.0669104	0.0143518	0.00453843	56.0972	1.63131	0.515865	41.8697	10.9467	0.541281	25.7532	4.41041	1.39469
FFS	French Frigate Shoals	Northwestern Hawaiian	23.791	-166.213	26.71	0.43	0.086	24.957	1.57482	0.0436777	22.78	0.71	0.142	266.423	157.967	42.2186	39.1677	43.8803	0.615413	6.64715	2.27636	0.608382	0.119402	0.0245798	0.00777283	0.0884508	0.0239441	0.00117679	0.0687469	0.0132044	0.00417561	56.6043	1.36579	0.431902	43.3981	10.441	0.516272	27.1367	6.08435	1.92404
NEC	Necker	Northwestern Hawaiian	23.5757	-164.703	26.66	0.43	0.086	24.9599	1.48944	0.0413096	22.81	0.65	0.13	266.728	153.071	40.91	39.2032	44.1061	0.618579	6.70617	2.47801	0.662276	0.115547	0.0293315	0.00927542	0.0852898	0.0238456	0.00117195	0.0608237	0.0264414	0.0083615	56.585	1.86056	0.58836	43.5079	10.4063	0.514558	27.6862	4.74435	1.50029
NIH	Nihoa	Northwestern Hawaiian	23.055	-161.93	26.45	0.49	0.098	24.9606	1.38522	0.0384191	23.05	0.52	0.104	242.399	133.497	35.6785	37.1754	40.9248	0.573963	6.48361	2.62629	0.701906	0.0970608	0.0209315	0.00661911	0.0662716	0.0205372	0.00100935	0.0468323	0.00740173	0.00234063	55.7467	2.38365	0.753776	43.6388	9.94429	0.491713	27.8032	4.10222	1.29723
KAU	Kauai	Hawaii	22.0912	-159.57	26.55	0.43	0.086	25.2212	1.21335	0.0336523	23.56	0.63	0.126	211.496	115.985	30.9982	34.808	36.9418	0.518102	6.33954	1.62202	0.433502	0.144812	0.0994577	0.0314513	0.0875452	0.0385261	0.00189346	0.059598	0.0155098	0.00490464	54.2504	1.91381	0.6052	43.0076	9.38772	0.464193	27.0534	6.45671	2.04179
NII	Niihau	Hawaii	21.8979	-160.151	26.72	0.44	0.088	25.3862	1.24458	0.0345186	23.65	0.66	0.132	211.496	115.985	30.9982	34.808	36.9418	0.518102	6.33954	1.62202	0.433502	0.0902091	0.013696	0.00433104	0.0672494	0.0163771	0.000804891	0.0504075	0.0156785	0.00495798	54.6772	1.91463	0.605458	43.7765	9.05077	0.447532	28.4844	6.24128	1.97367
OAH	Oahu	Hawaii	21.4865	-158.003	26.65	0.48	0.096	25.2936	1.13138	0.0313788	23.87	0.46	0.092	151.123	80.2049	21.4357	28.5566	27.5863	0.386892	5.94785	1.67675	0.44813	0.106898	0.0224828	0.00710969	0.0787914	0.0205203	0.00100852	0.0622817	0.0142169	0.00449577	54.3139	2.26911	0.717555	43.2572	8.88953	0.439559	27.7382	5.68152	1.79666
MOL	Molokai	Hawaii	21.1406	-157.091	26.5	0.49	0.098	25.2423	1.07732	0.0298796	23.89	0.45	0.09	151.123	80.2049	21.4357	28.5566	27.5863	0.386892	5.94785	1.67675	0.44813	0.124783	0.0477019	0.0150847	0.0897002	0.0218862	0.00107565	0.0724417	0.0182314	0.00576526	55.8083	1.12214	0.354852	44.3811	9.18399	0.454119	28.1279	6.13837	1.94112
LAN	Lanai	Hawaii	20.8211	-156.918	26.77	0.48	0.096	25.4892	1.09095	0.0302575	24.1	0.46	0.092	151.123	80.2049	21.4357	28.5566	27.5863	0.386892	5.94785	1.67675	0.44813	0.116811	0.0429736	0.0135894	0.084019	0.0203924	0.00100223	0.0696496	0.00846904	0.00267815	55.5017	1.65133	0.522196	44.9531	8.83757	0.43699	28.9276	6.0619	1.91694
MAI	Maui	Hawaii	20.8151	-156.4	26.45	0.49	0.098	25.187	1.06303	0.0294832	23.85	0.45	0.09	137.035	68.164	18.2176	29.725	26.6127	0.373238	6.79138	2.43503	0.650788	0.112705	0.0438626	0.0138706	0.0760047	0.0205438	0.00100967	0.0620889	0.013284	0.00420078	54.7709	1.36177	0.43063	43.7165	8.75979	0.433144	27.4742	7.03496	2.22465
HAW	Hawaii	Hawaii	19.5263	-155.416	26.46	0.45	0.09	25.2987	0.990127	0.0274612	24.12	0.44	0.088	108.979	45.5702	12.1791	26.4763	22.5215	0.31586	6.75366	1.70656	0.456096	0.0830225	0.020053	0.00634132	0.066264	0.0130163	0.000639714	0.0565132	0.0105813	0.00334609	50.3971	1.84679	0.584006	41.4614	7.24819	0.3584	28.6126	6.37738	2.01671
JOH	Johnston	Hawaii	16.7415	-169.516	27.58	0.36	0.072	26.4292	1.02772	0.0285038	25.04	0.37	0.074	158.413	80.2427	21.4458	34.0338	28.0247	0.393042	8.94821	2.40761	0.64346	0.0675858	0.0176744	0.00558913	0.0530581	0.0163246	0.000802308	0.0415175	0.0196341	0.00620886	53.6092	1.12591	0.356043	45.5527	7.10927	0.351531	33.674	4.9335	1.56011
WAK	Wake	Mariana	19.3011	166.616	28.49	0.5	0.5	27.2568	1.25339	0.0347627	25.39	0.57	0.57	125.604	58.0063	15.5028	28.0328	25.2927	0.354726	5.97555	1.11739	0.298635	0.0605399	0.0225332	0.00712562	0.0419111	0.0129149	0.000634733	0.0299199	0.00959181	0.0030332	55.051	2.64614	0.836783	44.7139	7.83768	0.387548	33.4116	4.13486	1.30756
FDP	Farallon de Pajaros	Mariana	20.5469	144.893	28.92	0.38	0.076	27.6172	1.51389	0.0419878	25.09	0.61	0.122	68.5365	42.9204	11.471	20.9987	19.7979	0.277662	4.04684	1.74554	0.466515	0.0572403	0.00985475	0.00311635	0.043155	0.0133452	0.000655882	0.0289931	0.0105533	0.00333726	55.502	1.89841	0.600329	43.2012	9.3073	0.460216	28.3073	5.16834	1.63437
MAU	Maug	Mariana	20.0221	145.222	28.9	0.45	0.09	27.7518	1.41763	0.0393179	25.46	0.59	0.118	63.1786	40.3502	10.7841	19.5548	19.7308	0.276721	3.71905	1.54446	0.412774	0.0574163	0.012532	0.00396298	0.0437823	0.01238	0.000608445	0.0312873	0.012519	0.00395886	55.311	2.42618	0.767226	43.4783	9.05016	0.447502	28.9541	5.55166	1.75559
ASC	Asuncion	Mariana	19.6941	145.401	28.94	0.44	0.088	27.7944	1.36012	0.0377229	25.58	0.47	0.094	63.1786	40.3502	10.7841	19.5548	19.7308	0.276721	3.71905	1.54446	0.412774	0.0544515	0.0121483	0.00384163	0.0419281	0.0115181	0.000566086	0.0335572	0.0111623	0.00352984	54.5468	2.49199	0.788035	43.1212	8.98536	0.444297	29.3127	5.12398	1.62035
AGR	Agrihan	Mariana	18.7609	145.656	28.86	0.4	0.08	28.0008	1.22475	0.0339683	25.97	0.57	0.114	73.0637	43.1818	11.5408	21.8215	19.7902	0.277553	4.354	1.67651	0.448066	0.0521978	0.015729	0.00497393	0.0415481	0.010393	0.00051079	0.0309456	0.0108226	0.00342242	53.3178	4.70479	1.48779	42.805	8.51118	0.420851	28.2797	6.12414	1.93662
PAG	Pagan	Mariana	18.1103	145.757	28.78	0.36	0.072	28.002	1.13402	0.031452	26.09	0.52	0.104	65.9865	28.0194	7.48851	20.3294	18.5666	0.260393	4.2525	1.51658	0.405323	0.0586348	0.0115387	0.00364887	0.0453362	0.0123412	0.000606535	0.0347798	0.00770267	0.0024358	54.0823	1.9665	0.621861	43.146	8.24417	0.407648	31.0757	5.07104	1.6036
ALA	Alamagan	Mariana	17.6029	145.825	28.85	0.47	0.094	28.0766	1.13972	0.0316102	26.22	0.58	0.116	65.9865	28.0194	7.48851	20.3294	18.5666	0.260393	4.2525	1.51658	0.405323	0.0527171	0.0122138	0.00386235	0.0430687	0.0116464	0.000572387	0.029265	0.008051	0.00254595	54.6236	2.10627	0.66606	43.4626	8.20028	0.405478	31.092	4.30643	1.36181
GUG	Guguan	Mariana	17.308	145.837	28.91	0.42	0.084	28.1106	1.14286	0.0316973	26.25	0.59	0.118	65.4659	28.7848	7.69306	20.1654	18.1781	0.254945	4.32712	1.65616	0.442628	0.0514136	0.0168249	0.0053205	0.0422674	0.011045	0.00054283	0.0346277	0.00908176	0.0028719	54.7152	1.44099	0.455683	43.6631	7.86249	0.388775	31.3985	4.244	1.34207
SAR	Sarigan	Mariana	16.7061	145.776	28.87	0.47	0.094	28.1434	1.09273	0.0303068	26.37	0.59	0.118	65.4659	28.7848	7.69306	20.1654	18.1781	0.254945	4.32712	1.65616	0.442628	0.052599	0.00794225	0.00251156	0.0415969	0.0139139	0.000683829	0.026703	0.00915829	0.00289611	54.1462	1.60957	0.508992	43.1598	7.82727	0.387033	33.2684	4.00406	1.2662
SAI	Saipan	Mariana	15.1854	145.753	28.65	0.45	0.09	28.139	0.896615	0.0248676	26.72	0.52	0.104	58.9274	66.8343	17.8622	18.0504	17.896	0.250988	4.19271	1.51164	0.404004	0.069205	0.0472373	0.0149378	0.0472266	0.0157177	0.000772483	0.036362	0.01032	0.00326348	53.1826	2.2126	0.699685	43.3102	7.63207	0.377381	33.8958	5.6241	1.7785
TIN	Tinian	Mariana	14.9916	145.632	28.63	0.51	0.102	28.1547	0.903323	0.0250537	26.75	0.45	0.09	58.9274	66.8343	17.8622	18.0504	17.896	0.250988	4.19271	1.51164	0.404004	0.0648316	0.00888152	0.00280858	0.0422637	0.0141868	0.000697241	0.029518	0.00911914	0.00288373	52.7966	3.16462	1.00074	42.8066	7.49678	0.370692	34.3959	3.35731	1.06168
AGU	Aguijan	Mariana	14.8523	145.555	28.71	0.49	0.098	28.2012	0.913948	0.0253483	26.81	0.47	0.094	65.5144	54.4155	14.5432	18.3557	21.0813	0.295662	4.18811	1.86447	0.498301	0.0540432	0.0116661	0.00368916	0.0383633	0.0123552	0.000607223	0.0281766	0.00670321	0.00211974	53.8538	1.88143	0.594961	43.5752	7.51769	0.371726	34.5738	3.69193	1.16749
ROT	Rota	Mariana	14.1604	145.21	28.81	0.63	0.126	28.2989	0.893893	0.0247921	26.84	0.53	0.106	54.81	30.4326	8.13345	16.8906	16.6844	0.233996	3.93447	1.5576	0.416287	0.0458435	0.00863944	0.00273203	0.0312371	0.011314	0.000556054	0.0213496	0.00686244	0.00217009	53.2537	1.91751	0.606371	43.6585	7.21061	0.356542	36.0652	2.79789	0.88477
GUA	Guam	Mariana	13.4628	144.787	28.77	0.4	0.08	28.2887	0.825842	0.0229047	26.98	0.52	0.104	49.2419	24.9534	6.66909	15.5398	14.0568	0.197143	3.81759	1.59548	0.426411	0.0582933	0.0174222	0.00550938	0.0356969	0.0133506	0.000656145	0.0243091	0.00789331	0.00249608	52.2321	1.74468	0.551715	42.6369	7.13927	0.353014	34.1446	8.85834	2.80125
KIN	Kingman	Equatorial	6.39852	-162.379	28.82	0.78	0.156	27.9838	0.803173	0.022276	27.37	0.49	0.098	101.897	42.1687	11.2701	30.3207	20.3876	0.285932	9.67825	3.41839	0.913603	0.213291	0.015935	0.0050391	0.125123	0.0544024	0.00267373	0.0593271	0.020033	0.006335	45.1136	3.42666	1.0836	39.0531	6.98761	0.345515	32.3142	6.45907	2.04254
PAL	Palmyra	Equatorial	5.88338	-162.086	28.76	0.72	0.144	27.9725	0.836578	0.0232025	27.3	0.62	0.124	101.897	42.1687	11.2701	30.3207	20.3876	0.285932	9.67825	3.41839	0.913603	0.186187	0.0262795	0.0083103	0.124904	0.0490832	0.00241231	0.0520891	0.0134718	0.00426016	46.7246	3.27917	1.03696	39.2093	7.09628	0.350888	32.0211	9.12978	2.88709
HOW	Howland	Equatorial	0.80441	-176.621	28.6	1.01	0.202	28.1606	1.17464	0.0325787	27.34	1.05	0.21	67.1061	22.1098	5.90909	21.4907	13.0414	0.182903	8.07536	3.2982	0.881481	0.243183	0.0674118	0.0213175	0.184178	0.0577251	0.00283703	0.13334	0.0529766	0.0167527	52.8082	1.61243	0.509896	47.8224	5.57562	0.275696	43.1243	6.46962	2.04587
BAK	Baker	Equatorial	0.19631	-176.479	28.57	0.9	0.18	28.1556	1.21439	0.0336811	27.46	1.05	0.21	62.8625	20.0714	5.36431	20.8526	12.2663	0.172033	8.00814	3.16582	0.846101	0.240957	0.155976	0.0493238	0.190038	0.0617508	0.00303488	0.145858	0.0634171	0.0200543	53.5717	1.61533	0.510813	48.4046	5.13586	0.253952	44.2035	8.28491	2.61992
JAR	Jarvis	Equatorial	-0.37374	-159.997	27.66	0.86	0.172	27.0168	1.31201	0.0363886	26.52	1.37	0.274	71.946	29.3598	7.84673	24.8993	14.1903	0.199016	9.59639	3.53517	0.944814	0.291254	0.239254	0.0756587	0.211887	0.0671392	0.00329971	0.169246	0.0409224	0.0129408	53.4868	2.37103	0.749787	50.1888	3.75137	0.185493	43.3652	2.98121	0.942741
SWA	Swains	Samoa	-11.0562	-171.082	29.19	0.46	0.092	28.8603	0.697805	0.0193536	27.91	0.45	0.09	55.0688	35.4697	9.47966	21.1538	12.0684	0.169256	8.81985	2.62455	0.701439	0.107285	0.00126501	0.000400033	0.0518647	0.0193241	0.00094973	0.0219082	0.00963386	0.00304649	51.3166	6.51416	2.05996	42.3648	7.72152	0.381805	32.0915	7.12572	2.25335
OFU	Ofu & Olosega	Samoa	-14.1736	-169.649	28.93	0.48	0.096	28.3556	0.830541	0.0230351	27.11	0.6	0.12	54.6006	25.6369	6.85176	23.4032	13.8962	0.194892	10.3192	2.71166	0.724721	0.0590042	0.0164237	0.00519362	0.044813	0.0146722	0.000721101	0.0284785	0.0135944	0.00429892	49.5324	5.71969	1.80873	41.7635	7.74645	0.383037	32.0846	5.88156	1.85991
TAU	Tau	Samoa	-14.239	-169.469	28.91	0.52	0.104	28.3944	0.829507	0.0230064	27.15	0.6	0.12	54.6006	25.6369	6.85176	23.4032	13.8962	0.194892	10.3192	2.71166	0.724721	0.0547729	0.014863	0.00470008	0.0446941	0.0157293	0.000773054	0.0209978	0.0139792	0.00442061	47.8439	4.49939	1.42283	41.3452	7.76988	0.384196	31.342	6.10131	1.9294
TUT	Tutuila	Samoa	-14.2972	-170.695	28.8	0.48	0.096	28.3046	0.785711	0.0217917	27.12	0.51	0.102	52.8284	23.0383	6.15723	22.342	13.3478	0.187201	9.90655	2.90653	0.776803	0.0798059	0.0358986	0.0113521	0.0609104	0.0204569	0.0010054	0.0439792	0.0188551	0.00596251	50.252	3.60368	1.13958	41.5889	7.72301	0.381878	30.8165	3.87766	1.22622
ROS	Rose	Samoa	-14.546	-168.156	28.83	0.44	0.088	28.2322	0.859036	0.0238254	26.94	0.56	0.112	64.1215	29.2428	7.81546	27.1245	15.9849	0.224186	11.1427	3.60183	0.96263	0.0574001	0.0386116	0.0122101	0.0412951	0.0158385	0.00077842	0.0292107	0.0205582	0.00650107	51.1332	7.78658	2.46233	42.3857	8.03774	0.39744	32.9932	3.7023	1.17077
