# Supplementary material for: Quantifying Climatological Ranges and Anomalies for Pacific Coral Reef Ecosystems
Source: PLoS One. 2013 Apr 18;8(4):e61974. doi: 10.1371/journal.pone.0061974 (PMC3630142; doi:10.1371/journal.pone.0061974)
Supplement: Table S2 — Summary table of average annual anomalies for SST, wave energy, chlorophyll-a and irradiance. Positive and negative anomalies are presented for each of the 41 islands and atolls that comprise the coral reef ecosystems of the U.S. Pacific. Please see methods section in main text for more information pertaining to island- and atoll-scale anomaly metric development. (XLSX) [file pone.0061974.s006.xlsx]

## Sheet: Sheet1
					Average Annual Anomalies (% of Time)
Island Code	Island	Region	Latitude	Longitude	HotSpots	ColdSpots	Positive WAVs	Negative WAVs	Positive CAVs	Negative CAVs	Positive IAVs	Negative IAVs
KUR	Kure	Northwestern Hawaiian	28.4234	-178.331	14.6154	6	1.26223	4.17647	4.13043	10.6522	6.52174	6.05074
MID	Midway	Northwestern Hawaiian	28.2269	-177.38	15.0769	6.92308	1.37965	4.30204	4.56522	8.36957	6.82972	4.7645
PHR	Pearl & Hermes	Northwestern Hawaiian	27.8563	-175.847	13.7692	8.38462	1.42368	4.5173	5.32609	12.2826	7.82609	5.41667
LIS	Lisianski	Northwestern Hawaiian	26.0092	-173.95	17.2308	7.84615	1.28669	4.65919	10.6522	11.9565	7.82609	5.30798
LAY	Laysan	Northwestern Hawaiian	25.7758	-171.732	16.6923	6.38462	1.3878	5.44197	5.97826	13.4783	9.8913	4.85509
MAR	Maro Reef	Northwestern Hawaiian	25.4141	-170.579	15.6154	6.38462	1.36823	5.38	9.45652	7.06522	6.93841	4.83698
FFS	French Frigate Shoals	Northwestern Hawaiian	23.791	-166.213	16.7692	9.07692	1.33072	5.36695	7.17391	13.587	6.52174	3.76813
NEC	Necker	Northwestern Hawaiian	23.5757	-164.703	14.7692	6.69231	1.36986	5.75997	8.58696	9.23913	6.95652	5.07248
NIH	Nihoa	Northwestern Hawaiian	23.055	-161.93	16.3077	8.53846	1.42857	5.24789	5.43478	13.6957	9.34783	3.87683
KAU	Kauai	Hawaii	22.0912	-159.57	15.5385	9.76923	1.72211	5.51698	3.58696	12.2826	9.6558	2.48189
NII	Niihau	Hawaii	21.8979	-160.151	16.3077	9.61538	1.72211	5.51698	6.30435	10.9783	9.00363	2.2645
OAH	Oahu	Hawaii	21.4865	-158.003	12.4615	11.5385	1.95532	6.40739	7.5	15.2174	7.71739	1.95652
MOL	Molokai	Hawaii	21.1406	-157.091	14.1538	11.3077	1.95532	6.40739	3.58696	16.1957	5.43478	3.35146
LAN	Lanai	Hawaii	20.8211	-156.918	13.6154	11	1.95532	6.40739	3.36957	16.8478	7.17391	3.56885
MAI	Maui	Hawaii	20.8151	-156.4	13.6923	12.4615	2.32714	6.98795	4.23913	19.0217	5.32609	2.91667
HAW	Hawaii	Hawaii	19.5263	-155.416	13.7692	13.7692	2.79191	7.78378	6.73913	16.9565	7.06522	3.69565
JOH	Johnston	Hawaii	16.7415	-169.516	15.4615	9.07692	1.50359	5.85782	11.8478	14.8913	10.8333	3.69565
WAK	Wake	Mariana	19.3011	166.616	19.6154	6.69231	2.03849	5.70942	3.04348	6.52174	8.47826	4.54711
FDP	Farallon de Pajaros	Mariana	20.5469	144.893	22.6154	5.84615	5.27072	7.73486	10.1087	8.36957	7.3732	4.1848
MAU	Maug	Mariana	20.0221	145.222	25.0769	6.38462	5.34574	7.42663	9.23913	10.5435	9.11233	4.54711
ASC	Asuncion	Mariana	19.6941	145.401	24.4615	6.07692	5.34574	7.42663	8.69565	15.8696	10.0544	4.74639
AGR	Agrihan	Mariana	18.7609	145.656	28.3846	5.38462	4.42924	6.8265	8.47826	10	11.8116	2.98915
PAG	Pagan	Mariana	18.1103	145.757	29.7692	5.76923	4.60536	8.04634	6.84783	13.0435	10.7428	5.99641
ALA	Alamagan	Mariana	17.6029	145.825	29.0769	6.61538	4.60536	8.04634	11.9565	8.58696	8.44204	4.74639
GUG	Guguan	Mariana	17.308	145.837	28.8462	6.61538	4.52708	7.99252	13.8043	14.4565	6.70291	4.85509
SAR	Sarigan	Mariana	16.7061	145.776	31	7	4.52708	7.99252	9.78261	6.41304	7.22828	7.88046
SAI	Saipan	Mariana	15.1854	145.753	32.9231	6.92308	3.9188	9.77335	4.78261	16.8478	11.3768	8.87683
TIN	Tinian	Mariana	14.9916	145.632	35.3846	7.15385	3.9188	9.77335	3.69565	12.2826	8.56885	10.616
AGU	Aguijan	Mariana	14.8523	145.555	31.2308	8.84615	3.1034	10.7306	7.06522	12.2826	8.44204	10.0725
ROT	Rota	Mariana	14.1604	145.21	32.1538	6.46154	4.06884	11.2704	6.52174	13.3696	9.61959	12.808
GUA	Guam	Mariana	13.4628	144.787	32	7.61538	4.08351	11.5167	3.69565	13.587	7.89857	10.7428
KIN	Kingman	Equatorial	6.39852	-162.379	16	21.9231	2.48206	6.71563	2.3913	4.78261	16.395	15.0725
PAL	Palmyra	Equatorial	5.88338	-162.086	18.6154	19.6923	2.48206	6.71563	4.67391	2.82609	12.174	13.0254
HOW	Howland	Equatorial	0.80441	-176.621	39.1538	23.0769	2.29779	7.29783	7.17391	10.3261	14.058	12.3732
BAK	Baker	Equatorial	0.19631	-176.479	39.5385	27.6923	2.18037	7.17552	10.2174	10	9.36598	13.3515
JAR	Jarvis	Equatorial	-0.37374	-159.997	32.9231	33.6154	2.32062	8.55678	3.04348	10	14.9095	4.6558
SWA	Swains	Samoa	-11.0562	-171.082	32.3846	10.3077	2.79028	8.05286	0.652174	1.08696	12.0109	7.59059
OFU	Ofu & Olosega	Samoa	-14.1736	-169.649	26.0769	7.69231	5.2642	12.8751	10	9.13043	15.5978	7.91667
TAU	Tau	Samoa	-14.239	-169.469	30.0769	7.76923	5.2642	12.8751	14.5652	3.80435	18.5145	8.24276
TUT	Tutuila	Samoa	-14.2972	-170.695	29.9231	8	4.54339	12.35	9.34783	14.4565	13.4239	5.74276
ROS	Rose	Samoa	-14.546	-168.156	27.0769	7.61538	5.34247	10.3702	8.04348	13.6957	14.529	10.7609
