# Supplementary material for: Quantifying Climatological Ranges and Anomalies for Pacific Coral Reef Ecosystems
Source: PLoS One. 2013 Apr 18;8(4):e61974. doi: 10.1371/journal.pone.0061974 (PMC3630142; doi:10.1371/journal.pone.0061974)
Supplement: Table S3 — Summary table of SST anomalies. Anomalies are summarized by year and include the annual number and average annual magnitude of both positive and negative anomalies for each of the 41 islands and atolls that comprise the coral reef ecosystems of the U.S. Pacific. Please see methods section in main text for more information pertaining to island- and atoll-scale anomaly metric development. (XLSX) [file pone.0061974.s007.xlsx]

## Sheet: Sheet1
					Annual Number of Positive SST Anomaly Values (HotSpots)																												Annual Number of Negative SST Anomalies (ColdSpots)
Island Code	Island	Region	Latitude	Longitude	1985	1986	1987	1988	1989	1990	1991	1992	1993	1994	1995	1996	1997	1998	1999	2000	2001	2002	2003	2004	2005	2006	2007	2008	2009	Average Annual Number of HotSpots	Average Annual Anomaly (% of Time)		1985	1986	1987	1988	1989	1990	1991	1992	1993	1994	1995	1996	1997	1998	1999	2000	2001
KUR	Kure	Northwestern Hawaiian	28.4234	-178.331	7	3	11	12	4	6	8	1	4	3	6	8	7	7	10	7	13	11	8	11	7	0	15	10	11	7.6	14.6154		0	4	0	2	9	1	8	6	0	5	2	10	16	0	0	0	0
MID	Midway	Northwestern Hawaiian	28.2269	-177.38	6	4	9	9	4	6	10	1	8	4	5	8	9	6	10	9	13	11	8	11	7	1	14	11	13	7.88	15.1538		1	5	2	6	6	4	7	10	6	5	7	8	17	1	0	0	0
PHR	Pearl & Hermes	Northwestern Hawaiian	27.8563	-175.847	3	3	11	15	4	5	8	1	1	6	4	6	10	2	8	8	8	10	8	10	10	4	15	10	10	7.2	13.8462		7	7	1	8	4	6	4	9	5	0	6	6	16	8	0	0	0
LIS	Lisianski	Northwestern Hawaiian	26.0092	-173.95	7	4	9	16	4	4	6	3	5	5	16	8	11	2	11	11	9	11	9	10	16	6	17	10	15	9	17.3077		4	6	4	7	0	7	11	13	8	3	4	8	3	7	0	0	0
LAY	Laysan	Northwestern Hawaiian	25.7758	-171.732	1	3	5	17	6	1	4	2	8	7	8	10	10	0	10	15	12	13	11	13	13	6	16	13	13	8.68	16.6923		0	9	9	5	0	8	12	0	7	5	7	2	6	8	0	0	0
MAR	Maro Reef	Northwestern Hawaiian	25.4141	-170.579	1	3	5	15	7	2	6	0	5	8	6	10	11	1	6	12	9	11	10	10	14	9	12	14	16	8.12	15.6154		4	6	2	1	3	10	11	6	7	12	7	1	5	1	0	0	0
FFS	French Frigate Shoals	Northwestern Hawaiian	23.791	-166.213	7	7	6	12	3	5	5	1	5	9	8	13	11	0	1	8	5	12	16	14	13	14	11	16	13	8.6	16.5385		3	5	13	2	0	13	9	7	9	16	0	6	11	4	0	0	0
NEC	Necker	Northwestern Hawaiian	23.5757	-164.703	1	8	8	12	2	3	5	1	6	9	9	16	13	0	0	2	4	9	14	14	7	12	11	17	9	7.68	14.7692		8	7	10	3	0	6	5	8	2	8	5	0	9	0	0	0	0
NIH	Nihoa	Northwestern Hawaiian	23.055	-161.93	2	10	8	12	7	2	5	3	6	8	8	14	10	0	2	5	9	8	17	17	8	12	11	16	11	8.44	16.2308		8	11	10	0	0	10	12	8	12	13	0	4	7	7	2	0	0
KAU	Kauai	Hawaii	22.0912	-159.57	0	12	11	11	3	1	7	1	6	8	6	17	11	0	0	2	5	11	22	16	9	12	7	10	15	8.12	15.6154		8	5	8	0	1	10	14	6	11	13	8	2	0	7	9	6	0
NII	Niihau	Hawaii	21.8979	-160.151	0	10	9	11	6	0	6	1	6	10	4	17	13	0	2	6	9	10	25	17	8	13	9	7	13	8.48	16.3077		10	5	11	0	0	9	14	7	10	14	7	4	1	8	4	5	0
OAH	Oahu	Hawaii	21.4865	-158.003	0	12	11	9	4	0	4	1	6	7	8	15	9	0	0	3	5	8	15	17	9	6	4	0	9	6.48	12.4615		11	2	8	0	0	12	10	6	16	14	10	2	0	16	13	13	0
MOL	Molokai	Hawaii	21.1406	-157.091	3	15	13	11	4	0	4	3	5	10	7	15	9	0	0	3	3	12	12	19	13	9	4	1	10	7.4	14.2308		12	1	3	0	2	12	8	7	13	15	13	1	0	10	14	14	0
LAN	Lanai	Hawaii	20.8211	-156.918	3	14	13	10	3	0	5	3	6	9	6	15	12	0	0	4	0	11	9	19	14	5	4	0	12	7.08	13.6154		10	2	12	0	0	8	7	6	13	14	10	1	0	9	11	15	1
MAI	Maui	Hawaii	20.8151	-156.4	2	15	15	8	3	1	4	7	5	7	5	15	10	0	0	2	2	10	13	18	14	9	7	0	6	7.12	13.6923		12	1	9	0	2	9	8	5	15	15	12	0	0	10	14	15	3
HAW	Hawaii	Hawaii	19.5263	-155.416	0	15	13	9	0	7	0	15	7	8	4	17	13	0	0	1	2	7	13	17	13	9	1	0	8	7.16	13.7692		15	0	13	0	0	9	10	10	13	15	8	0	0	11	16	18	12
JOH	Johnston	Hawaii	16.7415	-169.516	0	10	12	9	7	8	2	5	4	8	9	18	10	0	0	3	1	13	14	17	10	14	8	1	18	8.04	15.4615		13	0	17	0	1	10	10	12	11	5	5	0	0	12	6	6	2
WAK	Wake	Mariana	19.3011	166.616	10	0	7	13	1	6	3	1	9	6	11	20	13	6	8	11	12	12	14	13	20	1	20	17	22	10.24	19.6923		1	2	4	7	2	7	7	11	12	4	5	0	13	0	0	0	0
FDP	Farallon de Pajaros	Mariana	20.5469	144.893	8	5	8	10	5	3	8	6	10	16	18	10	6	20	19	9	15	12	21	6	13	12	21	19	13	11.72	22.5385		3	4	4	0	1	9	9	1	12	5	3	5	6	1	0	2	1
MAU	Maug	Mariana	20.0221	145.222	9	3	12	10	5	5	7	1	15	11	13	13	6	19	21	13	15	17	20	7	10	10	23	22	20	12.28	23.6154		1	2	5	0	0	11	10	6	11	3	5	6	4	1	1	1	0
ASC	Asuncion	Mariana	19.6941	145.401	5	3	10	14	6	6	5	6	15	18	14	15	5	22	21	8	20	18	20	8	11	10	21	19	18	12.72	24.4615		3	2	7	0	4	11	8	5	12	3	5	4	4	0	0	0	0
AGR	Agrihan	Mariana	18.7609	145.656	10	4	11	14	1	7	6	4	16	17	18	13	4	22	24	18	25	22	22	10	18	16	23	26	18	14.76	28.3846		3	3	2	0	2	10	11	2	13	2	5	3	2	0	0	0	0
PAG	Pagan	Mariana	18.1103	145.757	7	5	10	20	3	8	2	2	15	17	15	15	9	20	27	25	23	23	21	12	22	21	24	23	18	15.48	29.7692		5	3	4	0	0	1	15	9	13	1	7	0	6	1	0	0	0
ALA	Alamagan	Mariana	17.6029	145.825	12	6	16	21	1	6	6	5	9	14	13	18	7	24	24	20	22	22	20	10	12	21	22	29	18	15.12	29.0769		1	1	4	0	0	4	15	9	17	5	8	2	9	0	0	0	0
GUG	Guguan	Mariana	17.308	145.837	10	10	18	19	3	8	6	2	14	17	9	17	9	21	24	21	21	17	20	12	13	20	20	28	16	15	28.8462		3	4	6	2	0	8	14	10	14	3	7	0	6	2	0	0	0
SAR	Sarigan	Mariana	16.7061	145.776	13	12	17	22	3	8	2	4	14	18	21	22	9	21	23	19	18	20	21	14	13	16	23	28	21	16.08	30.9231		5	2	4	2	0	6	13	8	15	4	10	3	5	2	0	0	0
SAI	Saipan	Mariana	15.1854	145.753	17	5	20	24	1	11	5	1	9	17	21	23	16	19	26	28	27	25	22	11	16	15	28	26	16	17.16	33		1	3	6	8	0	0	16	14	16	4	12	0	4	1	0	0	0
TIN	Tinian	Mariana	14.9916	145.632	17	8	16	26	0	10	5	2	9	18	18	22	18	22	30	29	29	26	24	15	18	17	27	29	22	18.28	35.1538		0	3	5	6	0	1	16	15	17	8	13	2	4	1	0	0	0
AGU	Aguijan	Mariana	14.8523	145.555	15	8	7	21	1	7	7	5	7	13	19	22	13	22	29	27	24	19	19	16	16	17	22	27	23	16.24	31.2308		2	2	11	7	1	5	18	17	17	9	14	0	3	5	0	0	0
ROT	Rota	Mariana	14.1604	145.21	13	6	11	19	4	11	2	1	5	17	18	25	17	20	30	22	23	17	22	18	15	16	27	30	28	16.68	32.0769		1	0	6	8	0	5	16	15	17	2	11	1	0	1	0	1	0
GUA	Guam	Mariana	13.4628	144.787	15	7	9	17	2	4	3	0	3	18	23	22	16	23	27	28	25	19	25	10	16	19	26	26	29	16.48	31.6923		1	0	8	3	0	8	19	20	16	2	11	0	1	5	0	0	0
KIN	Kingman	Equatorial	6.39852	-162.379	5	11	25	0	2	16	6	5	10	9	1	1	10	1	1	5	5	12	18	24	12	17	0	0	12	8.32	16		14	5	4	16	24	3	2	8	7	7	2	11	4	22	25	23	20
PAL	Palmyra	Equatorial	5.88338	-162.086	4	17	25	0	0	19	12	9	9	18	3	3	10	0	0	2	14	13	14	25	8	15	0	0	22	9.68	18.6154		10	9	2	22	19	2	3	6	2	11	4	11	5	14	28	28	18
HOW	Howland	Equatorial	0.80441	-176.621	3	26	50	6	4	29	26	32	30	29	13	1	28	4	0	0	19	42	38	40	25	30	9	0	27	20.44	39.3077		24	11	0	29	26	0	0	1	0	11	9	18	2	24	37	24	12
BAK	Baker	Equatorial	0.19631	-176.479	4	21	48	6	1	30	25	30	37	29	15	5	34	5	0	1	19	40	45	34	26	29	13	0	28	21	40.3846		24	17	0	34	38	2	0	1	0	12	8	20	3	26	46	28	16
JAR	Jarvis	Equatorial	-0.37374	-159.997	0	19	47	2	0	15	18	26	16	32	16	1	36	18	0	0	15	38	34	35	15	19	5	0	21	17.12	32.9231		30	13	0	38	39	5	7	9	9	11	24	32	8	28	42	30	15
SWA	Swains	Samoa	-11.0562	-171.082	5	15	15	16	4	7	25	10	16	23	25	10	5	12	17	15	20	29	34	21	24	15	25	6	24	16.72	32.1538		10	1	9	3	12	9	12	3	4	3	0	8	13	13	7	10	0
OFU	Ofu & Olosega	Samoa	-14.1736	-169.649	6	9	7	13	1	0	17	9	12	16	21	9	1	9	15	14	21	24	20	26	27	14	23	14	13	13.64	26.2308		9	3	16	5	7	4	10	4	5	0	0	0	11	16	0	3	0
TAU	Tau	Samoa	-14.239	-169.469	11	12	8	10	0	0	19	4	13	15	22	10	3	15	17	20	21	24	22	33	31	17	28	19	15	15.56	29.9231		6	1	17	11	4	5	8	2	6	1	0	0	10	14	0	6	0
TUT	Tutuila	Samoa	-14.2972	-170.695	6	12	10	14	2	4	21	2	12	20	23	9	2	8	17	22	21	25	21	27	28	18	31	16	20	15.64	30.0769		4	4	17	11	5	3	14	0	8	1	0	1	12	13	0	4	0
ROS	Rose	Samoa	-14.546	-168.156	11	5	7	7	2	3	20	8	15	17	18	13	11	8	12	18	22	22	26	24	20	19	17	14	14	14.12	27.1538		5	1	15	9	5	4	9	1	6	4	0	2	9	11	1	3	1
					Annual Average Positive SST Anomaly Value (HotSpot; °C)																												Annual Average Negative SST Anomaly Value (ColdSpot; °C)
Island Code	Island	Region	Latitude	Longitude	1985	1986	1987	1988	1989	1990	1991	1992	1993	1994	1995	1996	1997	1998	1999	2000	2001	2002	2003	2004	2005	2006	2007	2008	2009	Average Annual HotSpot			1985	1986	1987	1988	1989	1990	1991	1992	1993	1994	1995	1996	1997	1998	1999	2000	2001
KUR	Kure	Northwestern Hawaiian	28.4234	-178.331	0.458571	0.273333	0.843636	0.545833	0.2425	0.358333	1.06125	0.09	0.1375	0.193333	0.388333	0.21875	0.59	0.161429	0.474	0.655714	0.463846	1.09909	0.77	1.09091	0.73	NaN	0.940667	0.633	0.798182	0.550759			NaN	-0.655	NaN	-0.265	-0.586667	-0.21	-0.63	-0.458333	NaN	-0.432	-0.62	-0.721	-0.850625	NaN	NaN	NaN	NaN
MID	Midway	Northwestern Hawaiian	28.2269	-177.38	0.153333	0.37	1.06222	0.584444	0.1625	0.255	0.776	0.36	0.1675	0.3125	0.318	0.27375	0.646667	0.145	0.645	0.506667	0.590769	1.36909	0.5325	1.08909	0.671429	0.24	0.600714	0.489091	0.966923	0.531528			-0.13	-0.704	-0.035	-0.453333	-0.641667	-0.1	-0.827143	-0.345	-0.255	-0.5	-0.327143	-0.93875	-1.07059	-0.03	NaN	NaN	NaN
PHR	Pearl & Hermes	Northwestern Hawaiian	27.8563	-175.847	0.313333	0.186667	0.642727	0.405333	0.51	0.226	0.72625	0.25	0.17	0.256667	0.1175	0.311667	0.88	0.585	0.7725	0.48875	0.63125	1.165	0.41375	1.217	0.569	0.275	0.669333	0.772	1.071	0.545029			-0.718571	-0.717143	-0.08	-0.45125	-0.66	-0.463333	-0.47	-0.643333	-0.596	NaN	-0.461667	-0.311667	-0.64625	-0.27	NaN	NaN	NaN
LIS	Lisianski	Northwestern Hawaiian	26.0092	-173.95	0.295714	0.235	0.557778	0.46625	0.4125	0.2275	0.298333	0.0633333	0.446	0.24	0.2925	0.33375	0.572727	0.13	0.470909	0.518182	0.521111	0.821818	0.365556	0.836	0.685625	0.288333	0.631765	0.649	0.596	0.438227			-0.3575	-0.593333	-0.245	-0.468571	NaN	-0.194286	-0.723636	-0.563077	-0.36375	-0.17	-0.1975	-0.36875	-0.166667	-0.32	NaN	NaN	NaN
LAY	Laysan	Northwestern Hawaiian	25.7758	-171.732	0.11	0.236667	0.476	0.404706	0.253333	0.2	0.3725	0.045	0.6125	0.38	0.23625	0.519	0.802	NaN	0.194	0.55	0.485833	0.584615	0.480909	0.703077	0.639231	0.225	0.66375	0.632308	0.626154	0.434701			NaN	-0.581111	-0.171111	-0.416	NaN	-0.6525	-1.0925	NaN	-1.11143	-0.29	-0.305714	-0.125	-1.16	-0.76625	NaN	NaN	NaN
MAR	Maro Reef	Northwestern Hawaiian	25.4141	-170.579	0.09	0.146667	0.518	0.481333	0.37	0.045	0.248333	NaN	0.652	0.38625	0.23	0.611	0.629091	0.01	0.206667	0.549167	0.446667	0.575455	0.501	0.883	0.727143	0.473333	0.5325	0.435714	0.605625	0.431414			-0.23	-0.23	-0.06	-0.29	-0.106667	-0.726	-1.13091	-0.271667	-0.23	-0.455	-0.364286	-0.12	-0.858	-0.23	NaN	NaN	NaN
FFS	French Frigate Shoals	Northwestern Hawaiian	23.791	-166.213	0.141429	0.46	0.43	0.449167	0.13	0.338	0.158	0.07	0.362	0.358889	0.31625	0.874615	0.768182	NaN	0.07	0.19875	0.26	0.379167	0.565625	0.635714	0.277692	0.316429	0.376364	0.455625	0.322308	0.363092			-0.263333	-0.34	-0.649231	-0.25	NaN	-0.377692	-0.404444	-0.0642857	-0.433333	-0.63	NaN	-0.148333	-0.282727	-0.4425	NaN	NaN	NaN
NEC	Necker	Northwestern Hawaiian	23.5757	-164.703	0.05	0.37375	0.38625	0.493333	0.11	0.216667	0.2	0.24	0.433333	0.523333	0.383333	0.58125	0.61	NaN	NaN	0.245	0.275	0.291111	0.347857	0.662857	0.425714	0.376667	0.312727	0.392941	0.207778	0.353865			-0.23375	-0.232857	-0.633	-0.256667	NaN	-0.293333	-0.542	-0.15125	-0.135	-0.46125	-0.108	NaN	-0.176667	NaN	NaN	NaN	NaN
NIH	Nihoa	Northwestern Hawaiian	23.055	-161.93	0.055	0.869	0.57625	0.399167	0.258571	0.15	0.308	0.19	0.321667	0.23	0.30375	0.841429	0.752	NaN	0.14	0.362	0.292222	0.2275	0.414706	0.756471	0.39875	0.610833	0.450909	0.3275	0.330909	0.39861			-0.38375	-0.210909	-0.434	NaN	NaN	-0.431	-0.41	-0.335	-0.2375	-0.321538	NaN	-0.175	-0.332857	-0.31	-0.095	NaN	NaN
KAU	Kauai	Hawaii	22.0912	-159.57	NaN	0.665	0.410909	0.427273	0.186667	0.02	0.201429	0.03	0.296667	0.32625	0.353333	0.530588	0.451818	NaN	NaN	0.17	0.182	0.311818	0.429091	0.688125	0.326667	0.370833	0.345714	0.109	0.24	0.321508			-0.39	-0.32	-0.28125	NaN	-0.27	-0.516	-0.488571	-0.206667	-0.518182	-0.382308	-0.14125	-0.205	NaN	-0.191429	-0.264444	-0.2	NaN
NII	Niihau	Hawaii	21.8979	-160.151	NaN	0.797	0.406667	0.358182	0.243333	NaN	0.158333	0.11	0.221667	0.226	0.3675	0.592941	0.373846	NaN	0.135	0.2	0.275556	0.4	0.446	0.538824	0.37125	0.521538	0.407778	0.205714	0.237692	0.345219			-0.317	-0.332	-0.275455	NaN	NaN	-0.608889	-0.461429	-0.244286	-0.568	-0.357857	-0.158571	-0.225	-0.19	-0.15125	-0.1875	-0.108	NaN
OAH	Oahu	Hawaii	21.4865	-158.003	NaN	0.5225	0.780909	0.242222	0.1475	NaN	0.055	0.22	0.26	0.39	0.365	0.624	0.302222	NaN	NaN	0.133333	0.206	0.3825	0.264667	0.711765	0.245556	0.126667	0.135	NaN	0.248889	0.318186			-0.464545	-0.175	-0.14875	NaN	NaN	-0.4925	-0.212	-0.0916667	-0.225625	-0.52	-0.154	-0.055	NaN	-0.26125	-0.306923	-0.243077	NaN
MOL	Molokai	Hawaii	21.1406	-157.091	0.226667	0.498	0.681538	0.293636	0.2375	NaN	0.1875	0.24	0.16	0.341	0.405714	0.63	0.186667	NaN	NaN	0.133333	0.153333	0.296667	0.446667	0.640526	0.421538	0.264444	0.1425	0.03	0.219	0.310738			-0.4025	-0.17	-0.116667	NaN	-0.305	-0.4075	-0.22625	-0.13	-0.366923	-0.444	-0.146923	-0.05	NaN	-0.321	-0.421429	-0.342143	NaN
LAN	Lanai	Hawaii	20.8211	-156.918	0.0766667	0.464286	0.774615	0.2	0.18	NaN	0.196	0.226667	0.191667	0.27	0.425	0.653333	0.2475	NaN	NaN	0.2825	NaN	0.333636	0.432222	0.607368	0.432857	0.204	0.13	NaN	0.22	0.327416			-0.503	-0.185	-0.1225	NaN	NaN	-0.515	-0.205714	-0.21	-0.312308	-0.426429	-0.212	-0.05	NaN	-0.257778	-0.388182	-0.313333	-0.14
MAI	Maui	Hawaii	20.8151	-156.4	0.025	0.468667	0.674667	0.1525	0.113333	0.25	0.1525	0.162857	0.136	0.192857	0.442	0.494667	0.259	NaN	NaN	0.075	0.225	0.245	0.386154	0.581111	0.4	0.123333	0.114286	NaN	0.0916667	0.262073			-0.399167	-0.03	-0.107778	NaN	-0.305	-0.324444	-0.2675	-0.146	-0.280667	-0.397333	-0.163333	NaN	NaN	-0.314	-0.337857	-0.33	-0.07
HAW	Hawaii	Hawaii	19.5263	-155.416	NaN	0.534	0.640769	0.11	NaN	0.2	NaN	0.346	0.201429	0.30875	0.3025	0.371176	0.209231	NaN	NaN	0.19	0.125	0.167143	0.353846	0.405294	0.266154	0.186667	0.04	NaN	0.13625	0.268116			-0.539333	NaN	-0.143077	NaN	NaN	-0.454444	-0.314	-0.337	-0.223077	-0.278	-0.375	NaN	NaN	-0.365455	-0.395	-0.328889	-0.160833
JOH	Johnston	Hawaii	16.7415	-169.516	NaN	0.522	0.3725	0.286667	0.282857	0.3275	0.095	0.214	0.2675	0.37125	0.28	0.551111	0.297	NaN	NaN	0.403333	0.12	0.311538	0.407857	0.281765	0.414	0.394286	0.36375	0.1	0.318889	0.3174			-0.326154	NaN	-0.372941	NaN	-0.04	-0.344	-0.137	-0.286667	-0.136364	-0.138	-0.324	NaN	NaN	-0.176667	-0.156667	-0.178333	-0.165
WAK	Wake	Mariana	19.3011	166.616	0.373	NaN	0.821429	0.234615	0.04	0.351667	0.363333	0.24	0.411111	0.673333	0.461818	0.5515	0.695385	0.0616667	0.2425	0.305455	0.248333	0.478333	0.448571	0.466154	0.552	0.45	0.573	0.354706	0.584545	0.415936			-0.09	-0.225	-0.2575	-0.275714	-0.265	-0.348571	-0.235714	-0.390909	-0.3375	-0.14	-0.262	NaN	-0.442308	NaN	NaN	NaN	NaN
FDP	Farallon de Pajaros	Mariana	20.5469	144.893	0.20375	0.316	0.33375	0.441	0.378	0.423333	0.475	0.418333	0.393	0.683125	0.636667	0.399	0.276667	0.496	0.424211	0.454444	0.62	0.580833	0.845238	0.248333	0.423077	0.5625	0.661905	0.603684	0.626923	0.476991			-0.366667	-0.4125	-0.8	NaN	-0.11	-0.525556	-0.416667	-0.69	-0.618333	-0.444	-0.183333	-0.538	-0.283333	-0.06	NaN	-0.63	-1.01
MAU	Maug	Mariana	20.0221	145.222	0.105556	0.386667	0.3075	0.541	0.566	0.6	0.3	0.35	0.597333	0.696364	0.723077	0.485385	0.203333	0.694737	0.531905	0.234615	0.722667	0.668235	0.868	0.252857	0.741	0.317	0.720435	0.586818	0.558	0.510339			-0.18	-0.17	-0.29	NaN	NaN	-0.622727	-0.433	-0.291667	-0.537273	-0.246667	-0.392	-0.633333	-0.3375	-0.07	-0.06	-0.03	NaN
ASC	Asuncion	Mariana	19.6941	145.401	0.132	0.23	0.358	0.45	0.401667	0.251667	0.372	0.27	0.512667	0.554444	0.427857	0.435333	0.166	0.687727	0.468095	0.23625	0.5805	0.471111	0.6495	0.08	0.700909	0.5	0.498571	0.413684	0.701667	0.421986			-0.336667	-0.175	-0.477143	NaN	-0.155	-0.606364	-0.4025	-0.166	-0.511667	-0.126667	-0.552	-0.495	-0.27	NaN	NaN	NaN	NaN
AGR	Agrihan	Mariana	18.7609	145.656	0.508	0.1425	0.180909	0.450714	0.53	0.462857	0.45	0.2475	0.38875	0.551176	0.481667	0.706154	0.0975	0.531818	0.585417	0.347778	0.556	0.531818	0.711818	0.293	0.532222	0.41625	0.740435	0.641154	0.598333	0.467351			-0.153333	-0.18	-0.175	NaN	-0.24	-0.594	-0.509091	-0.085	-0.413846	-0.115	-0.238	-0.286667	-0.29	NaN	NaN	NaN	NaN
PAG	Pagan	Mariana	18.1103	145.757	0.267143	0.166	0.213	0.472	0.31	0.44625	0.385	0.27	0.397333	0.540588	0.263333	0.495333	0.264444	0.556	0.472222	0.4336	0.523478	0.541739	0.804762	0.309167	0.317273	0.41381	0.64125	0.593478	0.380556	0.41911			-0.29	-0.2	-0.3025	NaN	NaN	-0.09	-0.448667	-0.121111	-0.367692	-0.19	-0.255714	NaN	-0.36	-0.08	NaN	NaN	NaN
ALA	Alamagan	Mariana	17.6029	145.825	0.365833	0.22	0.221875	0.43381	0.26	0.183333	0.258333	0.23	0.536667	0.362143	0.48	0.443889	0.242857	0.527083	0.535833	0.4495	0.675909	0.503182	0.8605	0.227	0.438333	0.456667	0.685909	0.684138	0.623889	0.436267			-0.32	-0.03	-0.2475	NaN	NaN	-0.31	-0.496	-0.315556	-0.504118	-0.476	-0.205	-0.21	-0.546667	NaN	NaN	NaN	NaN
GUG	Guguan	Mariana	17.308	145.837	0.162	0.337	0.380556	0.509474	0.376667	0.225	0.428333	0.385	0.582857	0.624706	0.408889	0.539412	0.335556	0.521429	0.572917	0.343333	0.61381	0.610588	0.7025	0.32	0.409231	0.58	0.4065	0.5075	0.48375	0.45468			-0.326667	-0.76	-0.29	-0.085	NaN	-0.18	-0.360714	-0.399	-0.548571	-0.42	-0.37	NaN	-0.116667	-0.34	NaN	NaN	NaN
SAR	Sarigan	Mariana	16.7061	145.776	0.242308	0.315	0.282353	0.533636	0.113333	0.2225	0.245	0.09	0.352857	0.731111	0.462857	0.558182	0.274444	0.465238	0.573478	0.307368	0.651667	0.596	0.720476	0.375	0.204615	0.45875	0.758261	0.484286	0.446667	0.418616			-0.256	-0.3	-0.23	-0.06	NaN	-0.238333	-0.457692	-0.31	-0.525333	-0.1	-0.301	-0.27	-0.138	-0.27	NaN	NaN	NaN
SAI	Saipan	Mariana	15.1854	145.753	0.294118	0.2	0.2285	0.53	0.02	0.186364	0.29	0.29	0.206667	0.572941	0.465714	0.460435	0.499375	0.414737	0.647308	0.4925	0.593333	0.434	0.531818	0.247273	0.228125	0.498667	0.535714	0.586923	0.5	0.39818			-0.08	-0.143333	-0.09	-0.19875	NaN	NaN	-0.3675	-0.457857	-0.455	-0.1475	-0.384167	NaN	-0.37	-0.02	NaN	NaN	NaN
TIN	Tinian	Mariana	14.9916	145.632	0.303529	0.17875	0.25625	0.454231	NaN	0.312	0.352	0.07	0.161111	0.631111	0.402778	0.533182	0.482778	0.602273	0.585333	0.46931	0.583793	0.402308	0.61375	0.225333	0.195556	0.531176	0.601111	0.66	0.437273	0.418539			NaN	-0.08	-0.16	-0.205	NaN	-0.07	-0.395	-0.534667	-0.449412	-0.1475	-0.396923	-0.16	-0.185	-0.07	NaN	NaN	NaN
AGU	Aguijan	Mariana	14.8523	145.555	0.293333	0.21375	0.355714	0.537143	0.22	0.4	0.371429	0.37	0.227143	0.648462	0.41	0.64	0.393846	0.487273	0.508276	0.434815	0.61875	0.419474	0.741579	0.3075	0.2975	0.533529	0.570455	0.646667	0.487826	0.445378			-0.105	-0.3	-0.138182	-0.351429	-0.22	-0.138	-0.491111	-0.555882	-0.479412	-0.224444	-0.405714	NaN	-0.133333	-0.17	NaN	NaN	NaN
ROT	Rota	Mariana	14.1604	145.21	0.202308	0.238333	0.221818	0.517368	0.0825	0.212727	0.33	0.07	0.112	0.385294	0.409444	0.4572	0.404118	0.4055	0.509667	0.568636	0.654783	0.535294	0.646364	0.243333	0.388	0.61875	0.539259	0.608	0.491071	0.394071			-0.04	NaN	-0.135	-0.1225	NaN	-0.688	-0.34875	-0.451333	-0.381176	-0.13	-0.375455	-0.16	NaN	-0.01	NaN	-0.01	NaN
GUA	Guam	Mariana	13.4628	144.787	0.23	0.222857	0.168889	0.514118	0.08	0.1725	0.176667	NaN	0.0833333	0.516667	0.386087	0.394091	0.255	0.553043	0.492963	0.426071	0.5388	0.216842	0.6016	0.338	0.33875	0.475263	0.410769	0.419231	0.536552	0.356171			-0.42	NaN	-0.13375	-0.15	NaN	-0.26	-0.388947	-0.463	-0.474375	-0.07	-0.268182	NaN	-0.19	-0.088	NaN	NaN	NaN
KIN	Kingman	Equatorial	6.39852	-162.379	0.388	0.590909	0.4284	NaN	0.25	0.311875	0.17	0.27	0.356	0.553333	0.72	0.49	0.187	0.26	0.33	0.514	0.462	0.799167	0.278889	0.442917	0.185833	0.464118	NaN	NaN	0.938333	0.426853			-0.258571	-0.086	-0.2075	-0.38125	-0.499167	-0.0466667	-0.295	-0.54375	-0.168571	-0.0557143	-0.435	-0.328182	-0.255	-0.48	-0.6572	-0.69	-0.4825
PAL	Palmyra	Equatorial	5.88338	-162.086	0.26	0.535882	0.4136	NaN	NaN	0.382632	0.119167	0.29	0.244444	0.496111	0.123333	0.22	0.368	NaN	NaN	0.505	0.331429	0.692308	0.196429	0.4364	0.195	0.536	NaN	NaN	0.67	0.369249			-0.18	-0.29	-0.395	-0.472727	-0.596842	-0.22	-0.33	-0.361667	-0.12	-0.326364	-0.5575	-0.387273	-0.292	-0.637143	-0.7275	-0.872143	-0.463889
HOW	Howland	Equatorial	0.80441	-176.621	0.62	0.711923	0.754	1.05	0.2775	0.458621	0.540769	0.5225	0.721333	1.15276	0.369231	0.04	0.407143	0.2175	NaN	NaN	0.354211	0.825	0.522632	0.911	0.3496	1.048	0.235556	NaN	1.03	0.596331			-0.555	-0.541818	NaN	-0.902414	-0.999231	NaN	NaN	-0.09	NaN	-0.429091	-0.212222	-0.724444	-0.11	-0.984167	-1.10811	-1.05208	-0.785
BAK	Baker	Equatorial	0.19631	-176.479	0.2025	0.87619	0.802292	0.971667	0.85	0.568333	0.5436	0.599	0.807297	1.30448	0.318667	0.416	0.571765	0.41	NaN	0.05	0.515789	0.855	0.562889	0.936176	0.423462	1.19724	0.248462	NaN	1.14429	0.659787			-0.860417	-0.542941	NaN	-0.879412	-0.793684	-0.31	NaN	-0.45	NaN	-0.4175	-0.33875	-0.549	-0.396667	-1.06923	-1.04522	-1.02714	-0.625
JAR	Jarvis	Equatorial	-0.37374	-159.997	NaN	0.741579	1.10723	0.255	NaN	0.374667	0.852222	1.00038	0.460625	0.727187	0.525625	0.32	1.32417	0.892778	NaN	NaN	0.394667	1.13263	0.355	0.625429	0.328	0.481053	0.3	NaN	1.0281	0.661317			-0.741333	-0.823077	NaN	-1.28079	-0.926923	-0.228	-0.192857	-0.371111	-0.168889	-0.584545	-0.826667	-0.710938	-0.23375	-1.91286	-1.11	-1.11467	-0.738667
SWA	Swains	Samoa	-11.0562	-171.082	0.304	0.389333	0.317333	0.245625	0.27	0.235714	0.6016	0.285	0.39375	0.348696	0.624	0.379	0.298	0.2125	0.316471	0.33	0.4565	0.482069	0.618529	0.461905	0.64	0.31	0.6256	0.31	0.265833	0.388858			-0.246	-0.05	-0.334444	-0.2	-0.191667	-0.222222	-0.495	-0.286667	-0.2675	-0.266667	NaN	-0.33875	-0.332308	-0.343846	-0.208571	-0.294	NaN
OFU	Ofu & Olosega	Samoa	-14.1736	-169.649	0.221667	0.317778	0.341429	0.275385	0.11	NaN	0.384706	0.352222	0.231667	0.45125	0.336667	0.336667	0.32	0.4	0.487333	0.274286	0.502857	0.650417	0.643	0.376154	0.487778	0.337857	0.398696	0.320714	0.426154	0.374362			-0.322222	-0.6	-0.635	-0.272	-0.318571	-0.3075	-0.43	-0.19	-0.598	NaN	NaN	NaN	-0.223636	-0.621875	NaN	-0.14	NaN
TAU	Tau	Samoa	-14.239	-169.469	0.236364	0.2275	0.4175	0.253	NaN	NaN	0.561053	0.2625	0.188462	0.482667	0.403182	0.272	0.146667	0.48	0.344706	0.2885	0.7	0.672917	0.665	0.441212	0.434516	0.381176	0.343929	0.271053	0.395333	0.385619			-0.411667	-0.05	-0.585882	-0.411818	-0.335	-0.192	-0.34	-0.075	-0.37	-0.06	NaN	NaN	-0.29	-0.718571	NaN	-0.178333	NaN
TUT	Tutuila	Samoa	-14.2972	-170.695	0.245	0.468333	0.163	0.179286	0.06	0.1375	0.522857	0.045	0.263333	0.3885	0.451304	0.227778	0.075	0.2475	0.325882	0.286364	0.494286	0.4944	0.78	0.412222	0.312143	0.415	0.4	0.318125	0.5125	0.329013			-0.2225	-0.215	-0.654118	-0.173636	-0.144	-0.22	-0.372857	NaN	-0.25625	-0.26	NaN	-0.31	-0.145	-0.663846	NaN	-0.1675	NaN
ROS	Rose	Samoa	-14.546	-168.156	0.306364	0.372	0.285714	0.414286	0.185	0.243333	0.5115	0.27375	0.23	0.522353	0.638889	0.296923	0.318182	0.28	0.450833	0.411111	0.396818	0.468182	0.801923	0.390833	0.361	0.423158	0.556471	0.382143	0.244286	0.390602			-0.282	-0.41	-0.568667	-0.274444	-0.32	-0.2425	-0.394444	-0.04	-0.155	-0.1	NaN	-0.24	-0.435556	-0.68	-0.09	-0.316667	-0.61
[truncated: 10 more columns]
