# Supplementary material for: Quantifying Climatological Ranges and Anomalies for Pacific Coral Reef Ecosystems
Source: PLoS One. 2013 Apr 18;8(4):e61974. doi: 10.1371/journal.pone.0061974 (PMC3630142; doi:10.1371/journal.pone.0061974)
Supplement: Table S4 — Summary table of wave energy anomalies. Anomalies are summarized by year and include the annual number and average annual magnitude of both positive and negative anomalies for each of the 41 islands and atolls that comprise the coral reef ecosystems of the U.S. Pacific. Please see methods section in main text for more information pertaining to island- and atoll-scale anomaly metric development. (XLSX) [file pone.0061974.s008.xlsx]

## Sheet: Sheet1
					Annual Number of Positive Wave Anomaly Values (Positive WAVs)																	Annual Number of Negative Wave Anomaly Values (Negative WAVs)
Island Code	Island	Region	Latitude	Longitude	1997*	1998	1999	2000	2001	2002	2003	2004	2005	2006	2007	2008	2009	2010	Average Annual Number of Positive WAVs	Average Annual Anomaly (% of Time)		1997*	1998	1999	2000	2001	2002	2003	2004	2005	2006	2007	2008	2009	2010	Average Annual Number of Negative WAVs	Average Annual Anomaly (% of Time)
KUR	Kure	Northwestern Hawaiian	28.4234	-178.331	6	8	1	1	2	3	6	13	8	0	4	2	3	8	4.60716	1.26223		31	26	31	19	12	16	17	5	15	4	9	20	7	4	15.2441	4.17647
MID	Midway	Northwestern Hawaiian	28.2269	-177.38	6	8	0	2	2	4	7	13	8	0	6	2	4	9	5.03573	1.37965		26	24	32	19	16	14	16	7	16	6	10	25	4	7	15.7024	4.30204
PHR	Pearl & Hermes	Northwestern Hawaiian	27.8563	-175.847	3	9	0	2	2	4	9	13	8	0	6	3	5	9	5.19644	1.42368		26	26	32	20	20	16	14	8	16	5	12	28	4	6	16.4882	4.5173
LIS	Lisianski	Northwestern Hawaiian	26.0092	-173.95	3	9	0	1	1	4	9	12	7	0	3	4	6	7	4.69644	1.28669		35	18	30	22	22	16	11	7	18	10	6	33	7	6	17.006	4.65919
LAY	Laysan	Northwestern Hawaiian	25.7758	-171.732	1	10	0	1	2	6	11	12	6	1	3	5	6	7	5.06548	1.3878		35	17	35	27	32	17	17	9	21	13	6	32	6	14	19.8632	5.44197
MAR	Maro Reef	Northwestern Hawaiian	25.4141	-170.579	1	9	0	1	1	5	12	14	7	1	2	4	6	7	4.99405	1.36823		37	19	31	28	31	14	16	9	21	17	6	28	9	12	19.637	5.38
FFS	French Frigate Shoals	Northwestern Hawaiian	23.791	-166.213	0	10	0	0	1	5	11	13	7	2	2	3	8	6	4.85714	1.33072		33	18	22	28	35	12	18	13	19	22	7	29	9	12	19.5894	5.36695
NEC	Necker	Northwestern Hawaiian	23.5757	-164.703	0	12	0	0	2	5	9	14	9	2	4	1	7	5	5	1.36986		32	19	26	30	38	13	17	12	22	19	10	32	9	18	21.0239	5.75997
NIH	Nihoa	Northwestern Hawaiian	23.055	-161.93	0	12	0	0	2	6	11	14	7	2	4	2	6	7	5.21429	1.42857		22	16	25	32	33	9	22	15	18	17	11	27	8	15	19.1548	5.24789
KAU	Kauai	Hawaii	22.0912	-159.57	0	12	3	0	3	7	13	16	10	2	5	2	8	7	6.28571	1.72211		25	9	21	15	37	5	16	15	24	17	18	49	10	23	20.137	5.51698
NII	Niihau	Hawaii	21.8979	-160.151	0	12	3	0	3	7	13	16	10	2	5	2	8	7	6.28571	1.72211		25	9	21	15	37	5	16	15	24	17	18	49	10	23	20.137	5.51698
OAH	Oahu	Hawaii	21.4865	-158.003	1	13	4	0	5	6	16	15	12	3	4	1	9	11	7.13691	1.95532		31	12	22	19	39	13	15	16	30	22	20	51	13	27	23.387	6.40739
MOL	Molokai	Hawaii	21.1406	-157.091	1	13	4	0	5	6	16	15	12	3	4	1	9	11	7.13691	1.95532		31	12	22	19	39	13	15	16	30	22	20	51	13	27	23.387	6.40739
LAN	Lanai	Hawaii	20.8211	-156.918	1	13	4	0	5	6	16	15	12	3	4	1	9	11	7.13691	1.95532		31	12	22	19	39	13	15	16	30	22	20	51	13	27	23.387	6.40739
MAI	Maui	Hawaii	20.8151	-156.4	1	18	6	2	8	10	16	13	12	3	5	2	11	12	8.49405	2.32714		35	19	23	25	39	15	23	19	32	28	22	41	15	24	25.506	6.98795
HAW	Hawaii	Hawaii	19.5263	-155.416	4	21	7	4	8	13	17	11	13	7	5	4	12	17	10.1905	2.79191		39	19	28	22	34	13	37	24	40	30	26	50	16	23	28.4108	7.78378
JOH	Johnston	Hawaii	16.7415	-169.516	2	10	0	4	2	4	13	15	5	5	1	5	5	6	5.4881	1.50359		44	28	36	29	16	14	21	22	20	17	7	34	10	5	21.3811	5.85782
WAK	Wake	Mariana	19.3011	166.616	10	9	3	5	5	4	7	19	10	7	5	7	6	8	7.4405	2.03849		39	42	20	34	18	17	18	14	21	8	9	33	21	1	20.8394	5.70942
FDP	Farallon de Pajaros	Mariana	20.5469	144.893	20	8	8	21	17	23	33	32	21	18	16	15	21	18	19.2381	5.27072		33	61	40	29	38	31	23	15	35	15	23	29	21	5	28.2322	7.73486
MAU	Maug	Mariana	20.0221	145.222	22	6	8	20	18	26	35	30	21	17	15	18	23	16	19.512	5.34574		30	62	37	31	40	29	19	15	32	18	19	23	22	5	27.1072	7.42663
ASC	Asuncion	Mariana	19.6941	145.401	22	6	8	20	18	26	35	30	21	17	15	18	23	16	19.512	5.34574		30	62	37	31	40	29	19	15	32	18	19	23	22	5	27.1072	7.42663
AGR	Agrihan	Mariana	18.7609	145.656	20	5	6	13	15	20	31	27	19	16	15	13	14	14	16.1667	4.42924		26	60	25	26	37	31	21	16	24	16	23	22	19	5	24.9167	6.8265
PAG	Pagan	Mariana	18.1103	145.757	20	8	6	11	14	18	30	30	19	20	16	15	17	13	16.8096	4.60536		34	69	39	28	43	30	20	18	25	17	27	32	26	6	29.3691	8.04634
ALA	Alamagan	Mariana	17.6029	145.825	20	8	6	11	14	18	30	30	19	20	16	15	17	13	16.8096	4.60536		34	69	39	28	43	30	20	18	25	17	27	32	26	6	29.3691	8.04634
GUG	Guguan	Mariana	17.308	145.837	20	6	7	9	12	21	30	26	18	19	16	15	20	14	16.5239	4.52708		31	62	41	25	44	29	19	19	26	19	26	38	26	6	29.1727	7.99252
SAR	Sarigan	Mariana	16.7061	145.776	20	6	7	9	12	21	30	26	18	19	16	15	20	14	16.5239	4.52708		31	62	41	25	44	29	19	19	26	19	26	38	26	6	29.1727	7.99252
SAI	Saipan	Mariana	15.1854	145.753	21	3	4	7	11	22	33	28	7	19	15	12	7	13	14.3036	3.9188		43	62	47	41	55	25	24	25	28	21	38	48	32	14	35.6727	9.77335
TIN	Tinian	Mariana	14.9916	145.632	21	3	4	7	11	22	33	28	7	19	15	12	7	13	14.3036	3.9188		43	62	47	41	55	25	24	25	28	21	38	48	32	14	35.6727	9.77335
AGU	Aguijan	Mariana	14.8523	145.555	17	2	2	8	8	21	26	19	8	19	13	6	4	7	11.3274	3.1034		44	69	51	47	59	31	26	28	32	20	43	53	32	17	39.1668	10.7306
ROT	Rota	Mariana	14.1604	145.21	25	4	4	7	14	20	34	29	12	21	17	8	5	10	14.8512	4.06884		49	67	53	57	59	33	30	34	32	26	38	52	35	15	41.137	11.2704
GUA	Guam	Mariana	13.4628	144.787	28	6	4	8	13	20	29	29	10	23	18	10	5	8	14.9048	4.08351		54	67	57	62	63	34	28	36	35	27	35	45	36	14	42.0358	11.5167
KIN	Kingman	Equatorial	6.39852	-162.379	2	15	1	6	4	11	19	21	12	6	2	4	8	16	9.05953	2.48206		58	38	26	45	30	17	26	15	23	16	10	26	16	2	24.512	6.71563
PAL	Palmyra	Equatorial	5.88338	-162.086	2	15	1	6	4	11	19	21	12	6	2	4	8	16	9.05953	2.48206		58	38	26	45	30	17	26	15	23	16	10	26	16	2	24.512	6.71563
HOW	Howland	Equatorial	0.80441	-176.621	7	12	2	5	4	7	17	25	11	6	2	3	10	7	8.38692	2.29779		73	35	34	43	33	42	24	12	29	5	17	19	13	0	26.6371	7.29783
BAK	Baker	Equatorial	0.19631	-176.479	7	11	2	6	4	5	16	23	10	5	3	3	10	7	7.95835	2.18037		76	35	35	41	33	39	23	9	28	4	16	19	15	0	26.1907	7.17552
JAR	Jarvis	Equatorial	-0.37374	-159.997	5	18	3	4	4	6	17	18	6	3	5	5	9	16	8.47025	2.32062		45	41	29	52	48	31	41	21	32	24	15	32	29	1	31.2323	8.55678
SWA	Swains	Samoa	-11.0562	-171.082	5	15	2	6	4	3	20	27	9	6	11	12	13	10	10.1845	2.79028		42	34	66	61	34	31	20	14	26	20	11	29	22	5	29.393	8.05286
OFU	Ofu & Olosega	Samoa	-14.1736	-169.649	12	26	14	10	13	14	21	30	14	19	19	26	32	20	19.2143	5.2642		49	40	101	94	51	58	26	33	44	39	24	63	25	15	46.9942	12.8751
TAU	Tau	Samoa	-14.239	-169.469	12	26	14	10	13	14	21	30	14	19	19	26	32	20	19.2143	5.2642		49	40	101	94	51	58	26	33	44	39	24	63	25	15	46.9942	12.8751
TUT	Tutuila	Samoa	-14.2972	-170.695	10	21	13	9	10	14	19	28	13	12	16	22	29	17	16.5834	4.54339		47	41	96	91	48	56	30	25	47	33	23	63	22	13	45.0775	12.35
ROS	Rose	Samoa	-14.546	-168.156	12	27	17	11	13	14	22	23	15	19	18	29	34	20	19.5	5.34247		37	35	81	75	41	46	24	28	40	27	20	51	20	8	37.8513	10.3702
					Annual Average Positive Wave Anomaly Value (Positive WAV; kW m-1)																	Annual Average Negative Wave Anomaly Value (Negative WAV; kW m-1)
Island Code	Island	Region	Latitude	Longitude	1997*	1998	1999	2000	2001	2002	2003	2004	2005	2006	2007	2008	2009	2010	Average Annual Positive WAV			1997*	1998	1999	2000	2001	2002	2003	2004	2005	2006	2007	2008	2009	2010	Average Annual Positive WAV
KUR	Kure	Northwestern Hawaiian	28.4234	-178.331	99.3646	205.427	12.2145	93.1194	47.8471	61.9508	112.867	268.088	221.587	NaN	29.9076	83.0272	107.784	89.5175	110.208			-0.989716	-1.10958	-1.01992	-0.918302	-0.576407	-0.594982	-0.978662	-0.960144	-0.922472	-0.9062	-1.14807	-1.81061	-0.937963	-0.643451	-0.965462
MID	Midway	Northwestern Hawaiian	28.2269	-177.38	59.3163	225.011	NaN	55.7516	39.7534	42.3829	115.123	257.129	219.315	NaN	31.9552	72.9508	102.991	86.1374	108.985			-1.33558	-1.17245	-1.06495	-0.93628	-0.76182	-0.604971	-1.08519	-0.471781	-0.996099	-0.939384	-1.06013	-1.43075	-1.12582	-0.452839	-0.95986
PHR	Pearl & Hermes	Northwestern Hawaiian	27.8563	-175.847	84.6399	211.307	NaN	60.4428	39.8854	52.7589	107.22	233.438	213.702	NaN	46.5179	47.9511	99.0374	92.1581	107.421			-1.2329	-1.03536	-1.09404	-0.87096	-0.783695	-0.426484	-1.1789	-0.608987	-1.14212	-0.967744	-1.07134	-1.50627	-1.35927	-0.632105	-0.993584
LIS	Lisianski	Northwestern Hawaiian	26.0092	-173.95	31.4782	146.682	NaN	44.4098	11.1809	53.2486	100.374	160.288	151.498	NaN	53.7485	57.7013	74.1707	75.0844	79.9887			-1.18792	-1.42787	-1.10801	-0.826868	-1.0521	-0.53505	-1.08394	-0.564843	-0.824075	-1.16283	-1.30533	-1.54522	-1.33449	-0.253973	-1.01518
LAY	Laysan	Northwestern Hawaiian	25.7758	-171.732	23.1166	119.777	NaN	23.1131	11.3245	78.0975	114.087	149.851	175.844	7.33444	79.1317	57.6491	81.5764	69.4231	76.1789			-1.27724	-1.44746	-1.13751	-1.06168	-1.18316	-0.641294	-1.04615	-0.852335	-1.18874	-1.2415	-1.36268	-1.66619	-1.17429	-0.62555	-1.13613
MAR	Maro Reef	Northwestern Hawaiian	25.4141	-170.579	1.15987	100.882	NaN	17.6819	35.6117	87.7461	109.899	127.065	130.586	8.30722	140.914	70.5252	93.1983	62.8744	75.8808			-1.32148	-1.60295	-0.975318	-1.31677	-1.24697	-0.800362	-1.13765	-0.817512	-1.26381	-1.30334	-1.31082	-1.87349	-1.03898	-0.641394	-1.18935
FFS	French Frigate Shoals	Northwestern Hawaiian	23.791	-166.213	NaN	70.7479	NaN	NaN	70.879	107.324	88.4346	116.915	104.349	11.6711	148.893	30.8806	52.7844	82.0976	80.4524			-1.33723	-1.51103	-0.88764	-1.0698	-1.31764	-0.930928	-1.10039	-0.680337	-1.3471	-1.15212	-1.59127	-1.76701	-1.23122	-0.895403	-1.20137
NEC	Necker	Northwestern Hawaiian	23.5757	-164.703	NaN	66.4527	NaN	NaN	43.3824	111.742	102.249	91.9789	74.923	12.6844	81.0092	76.2824	58.8078	102.008	74.6837			-1.34529	-1.46549	-0.805072	-1.12631	-1.40671	-0.856378	-1.40789	-0.638122	-1.30253	-1.47382	-1.15044	-1.57075	-1.11371	-0.802691	-1.17609
NIH	Nihoa	Northwestern Hawaiian	23.055	-161.93	NaN	69.5543	NaN	NaN	73.3457	74.6904	80.5198	65.2471	79.0176	18.3726	75.0049	41.3159	66.4418	64.0795	64.3263			-1.69055	-1.06569	-0.871562	-0.86467	-1.57512	-0.770425	-1.4346	-0.766165	-1.80585	-1.8191	-1.19116	-1.43356	-1.02746	-0.757707	-1.21954
KAU	Kauai	Hawaii	22.0912	-159.57	NaN	87.5133	30.4121	NaN	67.6873	72.2611	76.8018	52.6045	56.2783	26.5858	26.6663	54.0452	54.1928	65.8135	55.9052			-1.67088	-1.29473	-0.912488	-1.12919	-1.31991	-1.54532	-1.20797	-0.637655	-1.34998	-1.30552	-0.851076	-1.13577	-1.39691	-0.856129	-1.18668
NII	Niihau	Hawaii	21.8979	-160.151	NaN	87.5133	30.4121	NaN	67.6873	72.2611	76.8018	52.6045	56.2783	26.5858	26.6663	54.0452	54.1928	65.8135	55.9052			-1.67088	-1.29473	-0.912488	-1.12919	-1.31991	-1.54532	-1.20797	-0.637655	-1.34998	-1.30552	-0.851076	-1.13577	-1.39691	-0.856129	-1.18668
OAH	Oahu	Hawaii	21.4865	-158.003	2.43168	76.3577	33.1863	NaN	42.1687	70.7413	58.1225	47.2948	38.8363	20.9023	36.7883	43.6582	44.9139	40.555	42.7659			-1.49349	-1.23657	-1.24964	-0.89909	-1.30266	-0.913724	-1.21504	-0.726497	-1.27442	-1.01405	-0.804808	-1.13316	-1.15742	-0.826722	-1.08909
MOL	Molokai	Hawaii	21.1406	-157.091	2.43168	76.3577	33.1863	NaN	42.1687	70.7413	58.1225	47.2948	38.8363	20.9023	36.7883	43.6582	44.9139	40.555	42.7659			-1.49349	-1.23657	-1.24964	-0.89909	-1.30266	-0.913724	-1.21504	-0.726497	-1.27442	-1.01405	-0.804808	-1.13316	-1.15742	-0.826722	-1.08909
LAN	Lanai	Hawaii	20.8211	-156.918	2.43168	76.3577	33.1863	NaN	42.1687	70.7413	58.1225	47.2948	38.8363	20.9023	36.7883	43.6582	44.9139	40.555	42.7659			-1.49349	-1.23657	-1.24964	-0.89909	-1.30266	-0.913724	-1.21504	-0.726497	-1.27442	-1.01405	-0.804808	-1.13316	-1.15742	-0.826722	-1.08909
MAI	Maui	Hawaii	20.8151	-156.4	14.1807	66.5705	34.1107	2.01767	41.6618	50.8595	57.6917	43.032	40.0846	23.1648	36.5968	24.1728	40.0216	44.2765	37.0316			-1.85589	-1.19745	-1.25756	-1.04968	-1.37588	-0.803611	-1.16552	-1.00544	-1.38922	-0.916296	-0.681547	-1.22634	-1.74934	-1.03637	-1.19358
HAW	Hawaii	Hawaii	19.5263	-155.416	10.8968	54.2062	28.2309	5.35312	48.8577	40.6129	47.1215	32.8905	33.2791	14.7798	25.1105	12.5202	32.8646	35.1143	30.1313			-1.82115	-1.51045	-0.96265	-1.24013	-1.48506	-0.828511	-1.21547	-1.37191	-1.58474	-1.03982	-0.859418	-1.24363	-1.49138	-1.05162	-1.26471
JOH	Johnston	Hawaii	16.7415	-169.516	17.2802	61.4892	NaN	32.5244	5.08182	29.8558	32.9255	62.8256	67.8575	24.0603	8.10791	33.9979	35.0048	35.9528	34.3818			-1.52036	-1.57604	-0.833338	-1.22931	-1.60111	-0.79887	-1.48482	-1.27411	-1.13897	-1.2901	-0.714637	-1.30896	-2.25144	-1.10549	-1.29482
WAK	Wake	Mariana	19.3011	166.616	37.0438	43.4259	15.6261	33.9389	19.5169	37.2583	71.4033	50.5734	33.754	27.3573	11.3487	135.953	20.6197	71.7653	43.5418			-1.39148	-1.1211	-0.839326	-1.00719	-0.959293	-1.06465	-1.31557	-0.933514	-1.39343	-0.928204	-1.37586	-1.09644	-1.09803	-0.0195238	-1.03883
FDP	Farallon de Pajaros	Mariana	20.5469	144.893	40.518	21.4218	26.9518	27.8717	22.7299	85.5449	24.0612	38.854	39.5894	18.5904	31.5437	15.1025	55.7094	20.7737	33.5187			-0.935604	-0.939305	-0.945653	-0.846394	-1.13222	-1.12095	-0.881338	-0.945862	-1.04423	-0.548084	-1.16724	-0.659813	-0.876112	-0.796679	-0.917106
MAU	Maug	Mariana	20.0221	145.222	27.6873	25.2189	28.3584	22.2066	24.2227	87.2808	20.659	41.4121	41.0544	19.3119	29.505	12.6219	54.9634	19.2585	32.4115			-0.977876	-0.87294	-0.847802	-0.757174	-0.943483	-1.04569	-0.879879	-0.875689	-0.996597	-0.561393	-1.15102	-0.77691	-0.860824	-0.848078	-0.885382
ASC	Asuncion	Mariana	19.6941	145.401	27.6873	25.2189	28.3584	22.2066	24.2227	87.2808	20.659	41.4121	41.0544	19.3119	29.505	12.6219	54.9634	19.2585	32.4115			-0.977876	-0.87294	-0.847802	-0.757174	-0.943483	-1.04569	-0.879879	-0.875689	-0.996597	-0.561393	-1.15102	-0.77691	-0.860824	-0.848078	-0.885382
AGR	Agrihan	Mariana	18.7609	145.656	30.3866	29.8075	40.4775	26.6934	32.5474	92.4221	19.055	42.8242	30.5527	20.4848	25.9973	19.966	71.5329	22.6709	36.1013			-1.05333	-0.863994	-0.981019	-0.815007	-0.996025	-0.989467	-0.835852	-0.845968	-1.2349	-0.806736	-1.00941	-0.7803	-1.01149	-0.327395	-0.896493
PAG	Pagan	Mariana	18.1103	145.757	39.3432	29.2454	23.4039	23.5874	40.941	73.3762	21.6288	32.7812	28.5718	22.1389	23.9178	18.9386	45.3882	29.3442	32.329			-0.791283	-0.892223	-0.789225	-0.8696	-1.01867	-1.08025	-0.874887	-0.788127	-1.20674	-0.936618	-0.850828	-0.786767	-0.947237	-0.761248	-0.89955
ALA	Alamagan	Mariana	17.6029	145.825	39.3432	29.2454	23.4039	23.5874	40.941	73.3762	21.6288	32.7812	28.5718	22.1389	23.9178	18.9386	45.3882	29.3442	32.329			-0.791283	-0.892223	-0.789225	-0.8696	-1.01867	-1.08025	-0.874887	-0.788127	-1.20674	-0.936618	-0.850828	-0.786767	-0.947237	-0.761248	-0.89955
GUG	Guguan	Mariana	17.308	145.837	53.8052	23.4951	8.29402	22.3619	45.4831	61.2658	18.5881	34.4195	25.5649	22.0823	20.3596	16.6631	20.2173	30.6236	28.8017			-0.905687	-0.941192	-0.756505	-1.01077	-1.21096	-0.974622	-0.846194	-0.771056	-1.14564	-0.930227	-0.923967	-0.781968	-0.995445	-0.820161	-0.929599
SAR	Sarigan	Mariana	16.7061	145.776	53.8052	23.4951	8.29402	22.3619	45.4831	61.2658	18.5881	34.4195	25.5649	22.0823	20.3596	16.6631	20.2173	30.6236	28.8017			-0.905687	-0.941192	-0.756505	-1.01077	-1.21096	-0.974622	-0.846194	-0.771056	-1.14564	-0.930227	-0.923967	-0.781968	-0.995445	-0.820161	-0.929599
SAI	Saipan	Mariana	15.1854	145.753	49.4354	13.5942	6.61097	21.6926	38.8702	88.3173	12.9876	25.2702	25.5199	18.4271	19.4929	19.0436	16.1592	27.0022	27.3159			-0.802817	-0.960117	-0.831925	-0.821736	-1.19566	-1.09707	-0.828173	-0.984768	-1.04833	-1.03723	-0.877802	-0.885139	-1.1231	-0.725407	-0.944234
TIN	Tinian	Mariana	14.9916	145.632	49.4354	13.5942	6.61097	21.6926	38.8702	88.3173	12.9876	25.2702	25.5199	18.4271	19.4929	19.0436	16.1592	27.0022	27.3159			-0.802817	-0.960117	-0.831925	-0.821736	-1.19566	-1.09707	-0.828173	-0.984768	-1.04833	-1.03723	-0.877802	-0.885139	-1.1231	-0.725407	-0.944234
AGU	Aguijan	Mariana	14.8523	145.555	50.7479	10.2069	3.02754	14.6883	54.9728	147.316	12.8359	41.0617	32.3513	17.9978	17.247	25.3701	21.0377	33.4311	34.4494			-0.963471	-0.964181	-0.89948	-0.765281	-1.19121	-1.11756	-0.986516	-0.945156	-1.14462	-1.22852	-0.824301	-0.864441	-1.12384	-0.767801	-0.984741
ROT	Rota	Mariana	14.1604	145.21	28.7368	7.30731	3.32526	23.8512	38.0327	85.5373	17.3418	32.5578	20.5403	20.5821	18.3645	21.854	17.5515	28.2231	25.9861			-0.931445	-0.878655	-0.87702	-0.717526	-1.14561	-0.97512	-0.931478	-0.794296	-1.07703	-0.980045	-0.888306	-0.869117	-0.987448	-0.617701	-0.905057
GUA	Guam	Mariana	13.4628	144.787	26.2713	2.06817	2.46305	16.7251	37.7522	65.7314	21.6828	41.1499	22.1843	15.5514	17.5843	14.7962	11.9867	26.8244	23.0551			-0.986199	-0.840477	-0.787524	-0.699224	-1.09794	-0.915984	-0.890959	-0.791643	-0.967259	-0.891055	-0.877522	-0.95203	-0.98448	-0.61659	-0.878492
KIN	Kingman	Equatorial	6.39852	-162.379	17.1893	31.3199	3.60206	18.6867	16.6963	22.3709	40.8651	24.6521	20.8806	35.2977	15.4809	21.1576	20.2071	38.2154	23.3301			-1.42443	-2.11746	-1.93254	-1.71644	-1.83065	-1.96643	-1.62788	-1.06578	-2.13136	-0.918647	-2.69107	-1.44676	-1.50236	-0.584863	-1.63976
PAL	Palmyra	Equatorial	5.88338	-162.086	17.1893	31.3199	3.60206	18.6867	16.6963	22.3709	40.8651	24.6521	20.8806	35.2977	15.4809	21.1576	20.2071	38.2154	23.3301			-1.42443	-2.11746	-1.93254	-1.71644	-1.83065	-1.96643	-1.62788	-1.06578	-2.13136	-0.918647	-2.69107	-1.44676	-1.50236	-0.584863	-1.63976
HOW	Howland	Equatorial	0.80441	-176.621	11.1918	20.0892	10.7401	16.097	6.0798	11.1086	21.1117	20.5628	13.2323	15.8503	9.1603	7.31391	9.15906	37.3414	14.9313			-1.34346	-1.62205	-1.47571	-1.42927	-1.58529	-1.6484	-1.19875	-1.18802	-1.31377	-0.957799	-0.997751	-1.77611	-1.83288	NaN	-1.41302
BAK	Baker	Equatorial	0.19631	-176.479	11.3878	20.525	11.0631	11.5057	7.17212	12.3819	19.7952	21.5651	12.345	19.9604	5.98674	8.84128	9.95712	33.5922	14.7199			-1.27098	-1.47926	-1.4999	-1.3027	-1.52666	-1.7582	-1.21167	-1.36249	-1.40106	-1.31878	-1.10994	-1.96336	-1.68699	NaN	-1.45323
JAR	Jarvis	Equatorial	-0.37374	-159.997	7.50966	22.4548	4.02866	4.65941	11.6308	24.5758	23.5547	16.693	23.4588	20.0939	7.06954	5.49049	11.0141	23.6671	14.7072			-1.84007	-2.10282	-1.30136	-1.77941	-2.2162	-1.62869	-1.43643	-1.19089	-1.89204	-1.08137	-2.30501	-1.9383	-1.77742	-0.0852033	-1.61251
SWA	Swains	Samoa	-11.0562	-171.082	9.2757	25.0707	2.64146	6.74	12.1886	7.49623	9.83216	40.1263	25.3893	7.14884	14.7582	16.8331	8.05319	17.2912	14.4889			-2.33057	-1.55376	-1.8218	-1.42986	-1.3017	-1.80579	-1.04726	-0.758665	-1.32615	-1.0212	-2.01169	-3.25177	-1.31755	-0.400886	-1.52705
OFU	Ofu & Olosega	Samoa	-14.1736	-169.649	7.70734	19.9425	20.8929	16.8316	9.26073	17.4427	16.9912	41.4367	19.9158	4.66665	14.702	20.8899	11.7782	16.4142	17.0623			-2.49372	-2.05635	-2.1648	-1.85206	-1.94508	-2.01487	-1.67884	-0.999344	-1.68116	-1.3173	-1.39491	-2.99225	-1.83358	-0.551056	-1.78395
TAU	Tau	Samoa	-14.239	-169.469	7.70734	19.9425	20.8929	16.8316	9.26073	17.4427	16.9912	41.4367	19.9158	4.66665	14.702	20.8899	11.7782	16.4142	17.0623			-2.49372	-2.05635	-2.1648	-1.85206	-1.94508	-2.01487	-1.67884	-0.999344	-1.68116	-1.3173	-1.39491	-2.99225	-1.83358	-0.551056	-1.78395
TUT	Tutuila	Samoa	-14.2972	-170.695	6.51746	20.3637	18.9156	17.0377	5.76366	13.1951	17.5197	42.2448	13.0824	5.83462	12.6718	19.135	11.916	13.7677	15.569			-2.43486	-2.1327	-2.04492	-1.79645	-1.95933	-1.78596	-1.46996	-1.10885	-1.62313	-1.2249	-1.44227	-2.85398	-1.79446	-0.645188	-1.73693
ROS	Rose	Samoa	-14.546	-168.156	12.7226	24.0623	25.9688	18.274	12.2206	21.0598	19.3197	58.631	31.0179	7.18146	16.4366	22.8584	12.5255	19.1119	21.5279			-2.97309	-2.08369	-2.22197	-2.01585	-2.2778	-1.8518	-1.91402	-1.10772	-1.71195	-1.35911	-1.37247	-3.3282	-1.59297	-0.649658	-1.89002
