# Supplementary material for: Quantifying Climatological Ranges and Anomalies for Pacific Coral Reef Ecosystems
Source: PLoS One. 2013 Apr 18;8(4):e61974. doi: 10.1371/journal.pone.0061974 (PMC3630142; doi:10.1371/journal.pone.0061974)
Supplement: Table S5 — Summary table of chlorophyll- a anomalies. Anomalies are summarized by year and include the annual number and average annual magnitude of both positive and negative anomalies for each of the 41 islands and atolls that comprise the coral reef ecosystems of the U.S. Pacific. Please see methods section in main text for more information pertaining to island- and atoll-scale anomaly metric development. (XLSX) [file pone.0061974.s009.xlsx]

## Sheet: Sheet1
					Annual Number of Positive Chlorophyll-a Anomaly Values (Positive CAVs)													Annual Number of Negative Chlorophyll-a Anomaly Values (Negative CAVs)
Island Code	Island	Region	Latitude	Longitude	*2002	2003	2004	2005	2006	2007	2008	2009	2010	*2011	Average Annual Number of Positive CAVs	Average Annual Anomaly (% of Time)		*2002	2003	2004	2005	2006	2007	2008	2009	2010	*2011	Average Annual Number of Negative CAV	Average Annual Anomaly (% of Time)
KUR	Kure	Northwestern Hawaiian	28.4234	-178.331	0	0	7	5	0	2	0	0	4	2	1.9	4.13043		2	1	1	3	5	6	15	9	7	2	4.9	10.6522
MID	Midway	Northwestern Hawaiian	28.2269	-177.38	0	4	5	3	0	3	1	0	4	2	2.1	4.56522		3	2	0	1	6	4	12	9	3	0	3.85	8.36957
PHR	Pearl & Hermes	Northwestern Hawaiian	27.8563	-175.847	0	6	4	7	0	2	1	2	1	3	2.45	5.32609		2	6	1	2	10	11	8	10	6	3	5.65	12.2826
LIS	Lisianski	Northwestern Hawaiian	26.0092	-173.95	7	9	5	5	2	2	3	7	11	3	4.9	10.6522		1	7	7	6	7	11	9	4	0	7	5.5	11.9565
LAY	Laysan	Northwestern Hawaiian	25.7758	-171.732	0	5	2	5	0	1	2	3	9	1	2.75	5.97826		1	2	9	9	7	12	7	12	0	7	6.2	13.4783
MAR	Maro Reef	Northwestern Hawaiian	25.4141	-170.579	4	9	6	1	4	8	2	6	5	1	4.35	9.45652		1	2	5	9	3	4	2	2	1	8	3.25	7.06522
FFS	French Frigate Shoals	Northwestern Hawaiian	23.791	-166.213	2	5	3	1	6	3	7	1	6	0	3.3	7.17391		1	13	10	10	8	9	1	6	3	4	6.25	13.587
NEC	Necker	Northwestern Hawaiian	23.5757	-164.703	8	5	1	2	2	8	9	3	5	1	3.95	8.58696		1	6	5	6	5	4	5	8	1	4	4.25	9.23913
NIH	Nihoa	Northwestern Hawaiian	23.055	-161.93	4	5	0	0	4	1	2	6	5	0	2.5	5.43478		1	10	12	11	4	10	6	4	4	3	6.3	13.6957
KAU	Kauai	Hawaii	22.0912	-159.57	2	2	1	3	2	2	3	1	1	1	1.65	3.58696		0	12	3	11	6	7	4	8	5	1	5.65	12.2826
NII	Niihau	Hawaii	21.8979	-160.151	7	7	2	1	1	1	5	3	5	1	2.9	6.30435		3	8	7	10	7	6	6	2	1	4	5.05	10.9783
OAH	Oahu	Hawaii	21.4865	-158.003	4	6	2	2	5	3	4	6	3	3	3.45	7.5		1	8	9	15	5	13	3	10	5	3	7	15.2174
MOL	Molokai	Hawaii	21.1406	-157.091	2	1	3	2	2	3	1	1	2	1	1.65	3.58696		1	7	12	17	9	10	5	12	1	2	7.45	16.1957
LAN	Lanai	Hawaii	20.8211	-156.918	2	2	3	0	1	3	2	1	2	1	1.55	3.36957		1	6	11	24	5	7	8	12	2	4	7.75	16.8478
MAI	Maui	Hawaii	20.8151	-156.4	1	4	3	1	3	2	2	3	0	2	1.95	4.23913		2	14	10	19	5	11	9	13	3	5	8.75	19.0217
HAW	Hawaii	Hawaii	19.5263	-155.416	3	5	4	3	2	2	8	4	1	1	3.1	6.73913		2	11	9	14	8	9	7	11	4	8	7.8	16.9565
JOH	Johnston	Hawaii	16.7415	-169.516	3	4	5	2	8	4	12	9	8	2	5.45	11.8478		3	9	10	13	3	14	6	6	3	6	6.85	14.8913
WAK	Wake	Mariana	19.3011	166.616	2	0	2	0	2	0	0	3	6	0	1.4	3.04348		0	7	7	2	1	2	5	2	2	4	3	6.52174
FDP	Farallon de Pajaros	Mariana	20.5469	144.893	2	16	9	4	8	2	0	1	4	3	4.65	10.1087		0	1	1	5	3	5	8	12	3	1	3.85	8.36957
MAU	Maug	Mariana	20.0221	145.222	3	14	8	3	5	4	0	0	5	4	4.25	9.23913		2	2	2	5	2	9	10	15	2	1	4.85	10.5435
ASC	Asuncion	Mariana	19.6941	145.401	3	12	8	1	5	2	1	3	4	5	4	8.69565		0	3	4	11	4	11	13	18	8	2	7.3	15.8696
AGR	Agrihan	Mariana	18.7609	145.656	3	8	7	3	3	3	3	2	5	7	3.9	8.47826		2	3	5	5	6	6	11	6	3	0	4.6	10
PAG	Pagan	Mariana	18.1103	145.757	2	9	3	4	5	0	1	3	4	3	3.15	6.84783		3	4	5	11	7	8	9	9	4	3	6	13.0435
ALA	Alamagan	Mariana	17.6029	145.825	1	8	5	5	3	7	5	6	11	9	5.5	11.9565		2	3	6	7	4	8	6	1	3	1	3.95	8.58696
GUG	Guguan	Mariana	17.308	145.837	2	6	4	5	4	8	7	13	14	3	6.35	13.8043		5	6	8	10	8	13	8	3	6	4	6.65	14.4565
SAR	Sarigan	Mariana	16.7061	145.776	0	9	5	4	4	6	6	7	3	2	4.5	9.78261		2	2	6	6	3	4	2	1	3	3	2.95	6.41304
SAI	Saipan	Mariana	15.1854	145.753	1	4	2	5	2	0	4	2	2	1	2.2	4.78261		2	11	12	10	12	12	7	6	5	3	7.75	16.8478
TIN	Tinian	Mariana	14.9916	145.632	0	3	1	5	0	2	1	2	3	0	1.7	3.69565		4	9	8	7	11	7	2	4	5	3	5.65	12.2826
AGU	Aguijan	Mariana	14.8523	145.555	1	5	3	5	2	1	3	5	8	0	3.25	7.06522		0	6	4	10	8	9	9	5	4	3	5.65	12.2826
ROT	Rota	Mariana	14.1604	145.21	6	5	5	6	0	0	1	5	4	2	3	6.52174		1	4	8	5	11	8	13	4	5	6	6.15	13.3696
GUA	Guam	Mariana	13.4628	144.787	2	1	2	7	1	1	0	4	0	0	1.7	3.69565		1	7	6	8	7	10	15	3	4	4	6.25	13.587
KIN	Kingman	Equatorial	6.39852	-162.379	0	2	0	1	3	0	1	2	2	0	1.1	2.3913		4	5	5	1	4	1	0	3	1	0	2.2	4.78261
PAL	Palmyra	Equatorial	5.88338	-162.086	0	4	0	2	3	6	1	3	2	1	2.15	4.67391		4	0	1	1	4	0	0	5	0	0	1.3	2.82609
HOW	Howland	Equatorial	0.80441	-176.621	0	5	1	3	2	7	0	2	13	0	3.3	7.17391		12	5	7	0	14	0	0	8	6	3	4.75	10.3261
BAK	Baker	Equatorial	0.19631	-176.479	0	6	2	4	3	11	1	3	17	0	4.7	10.2174		13	6	8	0	12	0	1	7	4	3	4.6	10
JAR	Jarvis	Equatorial	-0.37374	-159.997	0	0	1	1	0	1	0	0	11	0	1.4	3.04348		4	2	10	9	6	5	0	5	5	4	4.6	10
SWA	Swains	Samoa	-11.0562	-171.082	0	0	1	0	0	0	0	2	0	0	0.3	0.652174		0	0	0	1	2	1	0	0	1	0	0.5	1.08696
OFU	Ofu & Olosega	Samoa	-14.1736	-169.649	2	10	6	7	2	1	6	1	10	4	4.6	10		2	1	4	5	9	6	8	7	1	0	4.2	9.13043
TAU	Tau	Samoa	-14.239	-169.469	3	18	4	11	4	2	9	4	11	5	6.7	14.5652		1	0	3	2	1	3	4	3	1	0	1.75	3.80435
TUT	Tutuila	Samoa	-14.2972	-170.695	2	15	4	6	0	5	8	2	2	0	4.3	9.34783		4	4	7	9	13	5	8	14	4	1	6.65	14.4565
ROS	Rose	Samoa	-14.546	-168.156	1	13	1	2	0	2	9	2	7	1	3.7	8.04348		2	1	11	11	7	13	8	4	7	0	6.3	13.6957
					Annual Average Positive Chlorophyll-a Anomaly Value (Positive CAV; mg m-3)													Annual Average Negative Chlorophyll-a Anomaly Value (Negative CAV; mg m-3)
Island Code	Island	Region	Latitude	Longitude	*2002	2003	2004	2005	2006	2007	2008	2009	2010	*2011	Average Annual Positive CAV			*2002	2003	2004	2005	2006	2007	2008	2009	2010	*2011	Average Annual Negative CAV
KUR	Kure	Northwestern Hawaiian	28.4234	-178.331	NaN	NaN	0.0666485	0.0535293	NaN	0.111807	NaN	NaN	0.0337311	0.0291741	0.0589781			-0.00186907	-0.018874	-0.00919	-0.00472893	-0.0138844	-0.00973898	-0.0107258	-0.00935495	-0.0102685	-0.00836036	-0.0096995
MID	Midway	Northwestern Hawaiian	28.2269	-177.38	NaN	0.0182445	0.0312344	0.0206949	NaN	0.0535259	0.00107169	NaN	0.0303084	0.035345	0.0272035			-0.00475668	-0.00871818	NaN	-0.00417381	-0.00620068	-0.00942537	-0.00988957	-0.00678894	-0.00645922	NaN	-0.00705155
PHR	Pearl & Hermes	Northwestern Hawaiian	27.8563	-175.847	NaN	0.0570168	0.0204427	0.0494952	NaN	0.0172434	0.00364463	0.020419	0.000208419	0.0493894	0.0272325			-0.0171584	-0.0137898	-0.00565053	-0.0287617	-0.0264981	-0.0168063	-0.0256222	-0.0145208	-0.0191709	-0.0194094	-0.0187388
LIS	Lisianski	Northwestern Hawaiian	26.0092	-173.95	0.0107349	0.0240905	0.0425571	0.0212041	0.011613	0.0125872	0.0527341	0.0160665	0.0196864	0.0144066	0.022568			-0.0124127	-0.0124007	-0.00395664	-0.0157697	-0.010575	-0.0130252	-0.0107856	-0.0115627	NaN	-0.00791552	-0.0109337
LAY	Laysan	Northwestern Hawaiian	25.7758	-171.732	NaN	0.0498959	0.00608537	0.025433	NaN	0.0340803	0.00614357	0.0108338	0.037213	0.00350834	0.0216492			-0.0140822	-0.0137772	-0.0093921	-0.00586799	-0.00999831	-0.00649851	-0.00662434	-0.0098886	NaN	-0.012894	-0.00989147
MAR	Maro Reef	Northwestern Hawaiian	25.4141	-170.579	0.0214796	0.040729	0.0248306	0.0254377	0.0250562	0.021714	0.0530556	0.0272243	0.0560198	0.00998791	0.0305535			-0.0162122	-0.0196336	-0.00591571	-0.0146839	-0.00280315	-0.0044777	-0.00898325	-0.0051737	-0.0101049	-0.0124342	-0.0100422
FFS	French Frigate Shoals	Northwestern Hawaiian	23.791	-166.213	0.017424	0.0215207	0.00857772	0.000795528	0.0130631	0.0683626	0.018749	0.00162059	0.00701231	NaN	0.0174584			-0.00934256	-0.00957917	-0.00967822	-0.00924552	-0.0154786	-0.00773916	-0.0154989	-0.0110465	-0.00568967	-0.00937872	-0.0102677
NEC	Necker	Northwestern Hawaiian	23.5757	-164.703	0.0150064	0.0312518	0.00222942	0.0372527	0.0155184	0.013676	0.0157093	0.016557	0.00949084	0.00871658	0.0165408			-0.0406213	-0.0144233	-0.0106973	-0.00559188	-0.00993127	-0.0186318	-0.00574793	-0.00471361	-0.00558427	-0.00816136	-0.0124104
NIH	Nihoa	Northwestern Hawaiian	23.055	-161.93	0.0140739	0.0116901	NaN	NaN	0.00880094	0.00517291	0.00200016	0.0113744	0.0183832	NaN	0.0102137			-0.00896427	-0.00972313	-0.00794079	-0.0104796	-0.00436945	-0.00776358	-0.00623729	-0.00680776	-0.00669182	-0.00875981	-0.00777374
KAU	Kauai	Hawaii	22.0912	-159.57	0.00837975	0.0165889	0.0267755	0.0485368	0.212884	0.0195256	0.136366	0.0573502	0.00806701	0.00494642	0.053942			NaN	-0.0111415	-0.00965497	-0.00500717	-0.0131165	-0.00954725	-0.0138627	-0.00546402	-0.00330911	-0.00110802	-0.00802347
NII	Niihau	Hawaii	21.8979	-160.151	0.010884	0.0138866	0.00711842	0.0134057	0.00120874	0.00368196	0.00636098	0.00566691	0.00956971	0.000898076	0.00726811			-0.0039589	-0.00621722	-0.00518393	-0.0102913	-0.0118069	-0.00395491	-0.0116385	-0.00564042	-0.00583194	-0.00700413	-0.00715282
OAH	Oahu	Hawaii	21.4865	-158.003	0.00858577	0.0104912	0.0264913	0.0106075	0.03875	0.0262951	0.00743764	0.00731445	0.010369	0.013022	0.0159364			-0.0080254	-0.00773986	-0.00618774	-0.00988516	-0.00815787	-0.00870175	-0.00923204	-0.0102581	-0.00310556	-0.00542004	-0.00767135
MOL	Molokai	Hawaii	21.1406	-157.091	0.0189619	0.0478239	0.0341176	0.0107701	0.0192412	0.0750542	0.00553556	0.0149954	0.00613212	0.00251371	0.0235146			-0.00759505	-0.0112546	-0.00598313	-0.00504098	-0.00872873	-0.00928088	-0.00992805	-0.00791574	-0.00578906	-0.0149353	-0.00864515
LAN	Lanai	Hawaii	20.8211	-156.918	0.0203489	0.0235413	0.0586505	NaN	0.0407098	0.049672	0.00666663	0.00717873	0.0134893	0.0227014	0.0269954			-0.00161187	-0.00984527	-0.00777049	-0.00770895	-0.0088763	-0.0127164	-0.00617652	-0.00964071	-0.0052373	-0.0141354	-0.00837192
MAI	Maui	Hawaii	20.8151	-156.4	0.00742789	0.0332889	0.0357769	0.00792199	0.0157293	0.00798107	0.0100683	0.0218496	NaN	0.0172105	0.0174727			-0.0032613	-0.00890038	-0.00594706	-0.00741221	-0.00718039	-0.00731387	-0.00547177	-0.00849315	-0.0010031	-0.0142214	-0.00692046
HAW	Hawaii	Hawaii	19.5263	-155.416	0.00491999	0.0136767	0.0072188	0.00714043	0.00704517	0.0201126	0.019268	0.012931	0.00362373	0.00203873	0.00979752			-0.00399053	-0.0036081	-0.00626967	-0.00497987	-0.00568786	-0.00834044	-0.00482422	-0.00590233	-0.00539287	-0.00764395	-0.00566399
JOH	Johnston	Hawaii	16.7415	-169.516	0.0329561	0.00846528	0.00292282	0.00415941	0.013525	0.00762585	0.0134229	0.00855153	0.0157497	0.00775853	0.0115137			-0.00387346	-0.00779707	-0.00634479	-0.00724488	-0.010572	-0.00861233	-0.0144882	-0.00853881	-0.021574	-0.00551877	-0.00945644
WAK	Wake	Mariana	19.3011	166.616	0.0229474	NaN	0.00284203	NaN	0.00142929	NaN	NaN	0.0195201	0.0369503	NaN	0.0167378			NaN	-0.00500919	-0.00627344	-0.00271553	-0.0131947	-0.00649145	-0.00669506	-0.00573611	-0.00279075	-0.00706574	-0.0062191
FDP	Farallon de Pajaros	Mariana	20.5469	144.893	0.0102184	0.0185495	0.0126924	0.00462725	0.00601981	0.0018953	NaN	0.0107647	0.00162012	0.00479748	0.00790944			NaN	-0.00236997	-0.00906889	-0.00379829	-0.00334097	-0.00521274	-0.00836812	-0.0071984	-0.0154115	-0.00104314	-0.00620133
MAU	Maug	Mariana	20.0221	145.222	0.00694703	0.0192079	0.0138396	0.00177621	0.00292297	0.00427526	NaN	NaN	0.00511005	0.00878338	0.0078578			-0.00561092	-0.00732675	-0.00628848	-0.00228988	-0.0113743	-0.00620623	-0.00516281	-0.00775814	-0.00743058	-0.00266392	-0.0062112
ASC	Asuncion	Mariana	19.6941	145.401	0.00453079	0.0078172	0.0135696	0.00523451	0.00205159	0.00299638	0.0113155	0.00453151	0.00695418	0.00741938	0.00664206			NaN	-0.00454344	-0.00590775	-0.00681329	-0.00417055	-0.0069934	-0.00738008	-0.00919555	-0.00642685	-0.00611425	-0.00639391
AGR	Agrihan	Mariana	18.7609	145.656	0.000955906	0.0186024	0.00533291	0.00140672	0.00714151	0.00270826	0.0035597	0.00425679	0.00302287	0.00530685	0.00522939			-0.00304432	-0.00229269	-0.00659247	-0.00198756	-0.00462842	-0.00686277	-0.00345198	-0.00818821	-0.00399928	NaN	-0.00456086
PAG	Pagan	Mariana	18.1103	145.757	0.0012415	0.0318962	0.0041406	0.0110383	0.0165022	NaN	0.000739022	0.0105786	0.000884329	0.00703078	0.00933906			-0.00194972	-0.00549527	-0.00721298	-0.00551752	-0.0058419	-0.0073533	-0.00705656	-0.00742377	-0.0087945	-0.00259758	-0.00592431
ALA	Alamagan	Mariana	17.6029	145.825	0.000380674	0.0464185	0.0068587	0.00495835	0.00661905	0.0077878	0.00741692	0.00661204	0.00473054	0.00818764	0.00999702			-0.00693893	-0.00367574	-0.00777596	-0.00757243	-0.00678343	-0.00593421	-0.00478688	-0.010175	-0.00615434	-0.00952001	-0.00693169
GUG	Guguan	Mariana	17.308	145.837	0.0017276	0.028084	0.00616657	0.00618357	0.00627681	0.00695723	0.00587313	0.00472942	0.00452148	0.00346175	0.00739815			-0.00537553	-0.00557563	-0.00897638	-0.0101292	-0.00546403	-0.00650708	-0.00652314	-0.00531184	-0.00440111	-0.0127082	-0.00709721
SAR	Sarigan	Mariana	16.7061	145.776	NaN	0.0250708	0.0053292	0.00324882	0.00704015	0.00493743	0.00716975	0.00825914	0.00367033	0.007346	0.00800796			-0.00739486	-0.00267264	-0.0101536	-0.00471508	-0.00761154	-0.0079456	-0.00431034	-0.00274051	-0.00921051	-0.0106425	-0.00673972
SAI	Saipan	Mariana	15.1854	145.753	0.0004715	0.0285681	0.0294465	0.0202662	0.012332	NaN	0.0052083	0.00302625	0.0073075	0.003305	0.0122146			-0.00209609	-0.00640402	-0.00847015	-0.00646179	-0.00889866	-0.010224	-0.00582351	-0.00329131	-0.00947687	-0.00750398	-0.00686504
TIN	Tinian	Mariana	14.9916	145.632	NaN	0.00718278	0.0228109	0.00556748	NaN	0.00594199	0.00212686	0.00484419	0.00720836	NaN	0.00795465			-0.00219412	-0.00291202	-0.00740117	-0.00858264	-0.00702689	-0.00742676	-0.00348428	-0.00558991	-0.0051397	-0.00480637	-0.00545639
AGU	Aguijan	Mariana	14.8523	145.555	0.000212092	0.0112127	0.0138121	0.00982456	0.0047824	0.0125113	0.00871459	0.00670476	0.00325305	NaN	0.00789195			NaN	-0.00668426	-0.00882303	-0.0077699	-0.00642768	-0.00397174	-0.00565692	-0.00458929	-0.00846038	-0.00363252	-0.00622397
ROT	Rota	Mariana	14.1604	145.21	0.00698041	0.0100356	0.00450521	0.00721562	NaN	NaN	0.0180603	0.00467799	0.0027604	0.00176149	0.00699964			-0.00309615	-0.00439014	-0.00345922	-0.00688819	-0.00640927	-0.00522025	-0.00487482	-0.00648352	-0.00462098	-0.00616214	-0.00516047
GUA	Guam	Mariana	13.4628	144.787	0.021305	0.00174946	0.0133128	0.0134031	0.00174623	0.000649067	NaN	0.00758472	NaN	NaN	0.00853577			-0.00453658	-0.00398476	-0.00886477	-0.00710755	-0.00560694	-0.00592075	-0.0047115	-0.00389658	-0.00280063	-0.00164475	-0.00490748
KIN	Kingman	Equatorial	6.39852	-162.379	NaN	0.0223308	NaN	1.24286e-05	0.0240453	NaN	0.00330923	0.014848	0.0732463	NaN	0.0229653			-0.0108653	-0.0109701	-0.005824	-0.0213171	-0.0119316	-0.00282257	NaN	-0.0211004	-0.000367071	NaN	-0.0106498
PAL	Palmyra	Equatorial	5.88338	-162.086	NaN	0.022199	NaN	0.0131207	0.0302918	0.0112564	0.00369981	0.0107783	0.0138242	0.0155974	0.015096			-0.00519028	NaN	-0.0052821	-0.0304496	-0.00534049	NaN	NaN	-0.0093395	NaN	NaN	-0.0111204
HOW	Howland	Equatorial	0.80441	-176.621	NaN	0.0139389	0.00647086	0.0384965	0.0133347	0.0431075	NaN	0.0281002	0.0551501	NaN	0.0283712			-0.0634074	-0.0494282	-0.0453249	NaN	-0.0491573	NaN	NaN	-0.0460235	-0.0217445	-0.0144206	-0.0413581
BAK	Baker	Equatorial	0.19631	-176.479	NaN	0.0201381	0.00780098	0.0291526	0.0335157	0.0577374	0.0413794	0.0222703	0.0651984	NaN	0.0346491			-0.0818102	-0.0562763	-0.0341527	NaN	-0.052581	NaN	-0.00176939	-0.045765	-0.0564065	-0.0110431	-0.0424755
JAR	Jarvis	Equatorial	-0.37374	-159.997	NaN	NaN	0.0605955	0.0170241	NaN	0.0147165	NaN	NaN	0.185599	NaN	0.0694837			-0.0315527	-0.00734287	-0.0125521	-0.0151307	-0.0101762	-0.0187915	NaN	-0.0105015	-0.00974229	-0.0163516	-0.0146824
SWA	Swains	Samoa	-11.0562	-171.082	NaN	NaN	0.0008945	NaN	NaN	NaN	NaN	0.0041095	NaN	NaN	0.002502			NaN	NaN	NaN	-0.00681217	-0.005354	-0.00283817	NaN	NaN	-0.00234817	NaN	-0.00433813
OFU	Ofu & Olosega	Samoa	-14.1736	-169.649	0.00331683	0.0113413	0.00696842	0.012368	0.00323683	0.00250433	0.0140213	0.0166958	0.00917996	0.00959065	0.00892235			-0.00619724	-0.00391449	-0.00443965	-0.00696132	-0.00522302	-0.00840993	-0.00799886	-0.00388198	-0.00421049	NaN	-0.005693
TAU	Tau	Samoa	-14.239	-169.469	0.00635518	0.0127745	0.00358555	0.0313152	0.00269112	0.00406735	0.0167454	0.00316629	0.0106022	0.0101293	0.0101432			-0.00228734	NaN	-0.00541323	-0.00021634	-0.00170667	-0.00945051	-0.00773127	-0.00456284	-0.00066784	NaN	-0.0040045
TUT	Tutuila	Samoa	-14.2972	-170.695	0.0192738	0.0123358	0.0228742	0.0775716	NaN	0.0151292	0.0173038	0.0097324	0.0148316	NaN	0.0236315			-0.00978497	-0.00296409	-0.00408569	-0.00937893	-0.010925	-0.00801476	-0.00982136	-0.00984711	-0.0100168	-0.00293778	-0.00777765
ROS	Rose	Samoa	-14.546	-168.156	0.0116394	0.0183823	0.00544106	0.0148142	NaN	0.0141765	0.0114193	0.00429989	0.0131558	0.00475189	0.0108978			-0.00512973	-0.00642617	-0.00712377	-0.00515721	-0.0069895	-0.00721079	-0.0115334	-0.00263067	-0.00249979	NaN	-0.00607789
